# Supplementary material for: Synthesis and crystal structure of a new alluaudite-like iron phosphate Na2CaMnFe(PO4)3
Source: Acta Crystallogr E Crystallogr Commun. 2016 Nov 15;72(Pt 12):1806–8. doi: 10.1107/S2056989016017771 (PMC5137613; doi:10.1107/S2056989016017771)
Supplement: Supplementary file 1 [file e-72-01806-sup1.cif]

##############################################################################
#                                                                            #
# This CIF contains the data in a paper accepted for publication in          #
# Acta Crystallographica Section E. It conforms to the requirements of       #
# Notes for Authors for Acta Crystallographica Section E, and has been       #
# peer reviewed under the auspices of the IUCr Commission on Journals.       #
#                                                                            #
# Full details of the Crystallographic Information File format               #
# are given in the paper "The Crystallographic Information File (CIF):       #
# a New Standard Archive File for Crystallography" by S. R. Hall, F. H.      #
# Allen and I. D. Brown [Acta Cryst. (1991), A47, 655-685].                  #
#                                                                            #
# The current version of the core CIF dictionary is obtainable from          #
# ftp://ftp.iucr.org/pub/cif_core.dic.                                       #
#                                                                            #
# Software is freely available for graphical display of the structure(s)     #
# in this CIF. For information consult the CIF software page                 #
# http://www.iucr.org/resources/cif/software.                                #
#                                                                            #
# This file may be used for bona fide research purposes within the           #
# scientific community so long as proper attribution is given to the journal # 
# article from which it was obtained.                                        #
#                                                                            #
##############################################################################
data_global
_audit_creation_method     'from SHELXL-97'
_journal_date_recd_electronic     2016-08-30
_journal_date_accepted     2016-11-07
_journal_name_full     'Acta Crystallographica, Section E'
_journal_year     2016
_journal_volume     72
_journal_issue     12
_journal_page_first     1806
_journal_page_last     1808
_journal_paper_category     GI
_journal_paper_doi     10.1107/S2056989016017771
_journal_coeditor_code     BR2263
_publ_contact_author_name     'Semeh Jebli'
_publ_contact_author_address
;
Unit\'e  de recherche
Mat\'eriaux Inorganiques,
Facult\'e des Sciences,
Universit\'e de Monastir, 5019
Monastir
Tunisia
;
_publ_contact_author_email     seme7jebli@gmail.com
_publ_contact_author_fax     '+21673500278'
_publ_contact_author_phone     '+21673500279'
_publ_section_title
;
Synthesis and crystal structure of a new alluaudite-like iron phosphate
Na~2~CaMnFe(PO~4~)~3~.
;
loop_
    _publ_author_name
    _publ_author_address
    'Jebli, Semeh'
;
Unit\'e  de recherche
Mat\'eriaux Inorganiques,
Facult\'e des Sciences,
Universit\'e de Monastir, 5019
Monastir, Tunisia
;
    'Badri, Abdessalem'
;
Unit\'e  de recherche
Mat\'eriaux Inorganiques,
Facult\'e des Sciences,
Universit\'e de Monastir, 5019
Monastir, Tunisia
;
    'Ben Amara, Mongi'
;
Unit\'e  de recherche
Mat\'eriaux Inorganiques,
Facult\'e des Sciences,
Universit\'e de Monastir, 5019
Monastir, Tunisia
;
_publ_section_synopsis
;
Disodium calcium manganese iron tris(phosphate), Na~2~CaMnFe(PO~4~)~3~,
crystallizes in the monoclinic space group <i>C</i>2/<i>c</i>. The structure
belongs to the alluaudite structural type and thus, it obeys the
<i>X</i>(2)<i>X</i>(1)<i>M</i>(1)<i>M</i>(2)~2~(PO~4~)~3~ general formula.
Both the <i>X</i>(2) and <i>X</i>(1) sites are fully occupied by sodium, while
<i>M</i>(1) is occupied by calcium and <i>M</i>(2) exhibits a statistical
distribution of iron and manganese.
;
data_I
_database_code_depnum_ccdc_archive 'CCDC 1515407'
_audit_creation_method     'SHELXL-2014/7'
_chemical_name_systematic
;
Disodium calcium manganese iron tris(phosphate)
;
_chemical_name_common     'Na2 Ca Mn Fe (P O4)3'
_chemical_formula_moiety     ?
_chemical_formula_sum     'Ca Fe Mn Na2 O12 P3'
_chemical_formula_iupac     'Na2 Ca Mn Fe (P O4)3'
_chemical_formula_weight     481.76
_chemical_melting_point     ?
_shelx_space_group_comment
;
The symmetry employed for this shelxl refinement is uniquely defined
by the following loop, which should always be used as a source of
symmetry information in preference to the above space-group names.
They are only intended as comments.
;
_space_group_crystal_system     monoclinic
_space_group_name_H-M_alt     'C 2/c'
_space_group_name_Hall     '-C 2yc'
loop_
    _space_group_symop_operation_xyz
    'x, y, z'
    '-x, y, -z+1/2'
    'x+1/2, y+1/2, z'
    '-x+1/2, y+1/2, -z+1/2'
    '-x, -y, -z'
    'x, -y, z-1/2'
    '-x+1/2, -y+1/2, -z'
    'x+1/2, -y+1/2, z-1/2'
_cell_length_a     12.2830(10)
_cell_length_b     12.7360(10)
_cell_length_c     6.494(5)
_cell_angle_alpha     90
_cell_angle_beta     114.76(3)
_cell_angle_gamma     90
_cell_volume     922.5(7)
_cell_formula_units_Z     4
_cell_measurement_reflns_used     25
_cell_measurement_theta_min     7.96
_cell_measurement_theta_max     14.73
_cell_measurement_temperature     293(2)
_exptl_crystal_description     prism
_exptl_crystal_colour     brown
_exptl_crystal_size_max     0.22
_exptl_crystal_size_mid     0.14
_exptl_crystal_size_min     0.07
_exptl_crystal_density_diffrn     3.469
_exptl_crystal_density_meas     ?
_exptl_crystal_density_method     ?
_exptl_crystal_F_000     936
_exptl_absorpt_coefficient_mu     4.185
_exptl_absorpt_correction_type     psi-scan
_exptl_absorpt_process_details
;
(North <i>et al.</i>,  1968)
;
_shelx_estimated_absorpt_T_min     ?
_shelx_estimated_absorpt_T_max     ?
_exptl_absorpt_correction_T_min     0.514
_exptl_absorpt_correction_T_max     0.689
_diffrn_ambient_temperature     293(2)
_diffrn_radiation_type     MoK\a
_diffrn_radiation_wavelength     0.71073
_diffrn_measurement_device_type     'Enraf--Nonius TurboCAD-4'
_diffrn_measurement_method     'non-profiled \w/2\t scans'
_diffrn_detector_area_resol_mean     ?
_diffrn_reflns_number     1780
_diffrn_reflns_av_R_equivalents     0.0229
_diffrn_reflns_theta_min     2.427
_diffrn_reflns_theta_max     29.948
_diffrn_reflns_theta_full     25.242
_diffrn_measured_fraction_theta_max     0.991
_diffrn_measured_fraction_theta_full     0.992
_diffrn_reflns_limit_h_min     -17
_diffrn_reflns_limit_h_max     16
_diffrn_reflns_limit_k_min     -1
_diffrn_reflns_limit_k_max     17
_diffrn_reflns_limit_l_min     -1
_diffrn_reflns_limit_l_max     9
_diffrn_standards_number     2
_diffrn_standards_interval_count     ?
_diffrn_standards_interval_time     60
_diffrn_standards_decay_%     0
_refine_special_details     ?
_reflns_number_total     1333
_reflns_number_gt     1139
_reflns_threshold_expression     'I > 2\s(I)'
_refine_ls_structure_factor_coef     Fsqd
_refine_ls_matrix_type     full
_refine_ls_R_factor_all     0.0376
_refine_ls_R_factor_gt     0.0281
_refine_ls_wR_factor_gt     0.0764
_refine_ls_wR_factor_ref     0.0806
_refine_ls_goodness_of_fit_ref     1.065
_refine_ls_restrained_S_all     1.064
_refine_ls_number_reflns     1333
_refine_ls_number_parameters     97
_refine_ls_number_restraints     2
_refine_ls_weighting_scheme     calc
_refine_ls_weighting_details
              'w=1/[\s^2^(Fo^2^)+(0.0351P)^2^+3.0677P] where P=(Fo^2^+2Fc^2^)/3'
_atom_sites_solution_primary     ?
_atom_sites_solution_secondary     ?
_refine_ls_shift/su_max     0.000
_refine_ls_shift/su_mean     0.000
_refine_diff_density_max     0.631
_refine_diff_density_min     -0.897
_refine_ls_extinction_method
;
SHELXL2014 (Sheldrick, 2015)
;
_refine_ls_extinction_coef     0.0026(4)
_refine_ls_extinction_expression
                                  'Fc^*^=kFc[1+0.001xFc^2^\l^3^/sin(2\q)]^-1/4^'
loop_
    _atom_type_symbol
    _atom_type_description
    _atom_type_scat_dispersion_real
    _atom_type_scat_dispersion_imag
    _atom_type_scat_source
    'O' 'O' 0.0106 0.0060
                         'International Tables Vol C Tables 4.2.6.8 and 6.1.1.4'
    'Na' 'Na' 0.0362 0.0249
                         'International Tables Vol C Tables 4.2.6.8 and 6.1.1.4'
    'P' 'P' 0.1023 0.0942
                         'International Tables Vol C Tables 4.2.6.8 and 6.1.1.4'
    'Ca' 'Ca' 0.2262 0.3064
                         'International Tables Vol C Tables 4.2.6.8 and 6.1.1.4'
    'Mn' 'Mn' 0.3368 0.7283
                         'International Tables Vol C Tables 4.2.6.8 and 6.1.1.4'
    'Fe' 'Fe' 0.3463 0.8444
                         'International Tables Vol C Tables 4.2.6.8 and 6.1.1.4'
_computing_data_collection
;
CAD-4 EXPRESS (Enraf--Nonius, 1994)
;
_computing_cell_refinement
;
CAD-4 EXPRESS (Enraf--Nonius, 1994)
;
_computing_data_reduction
;
XCAD4 (Harms & Wocadlo, 1995)
;
_computing_structure_solution
;
SIR92 (Altomare <i>et al.</i>,  1993)
;
_computing_structure_refinement
;
SHELXL2014 (Sheldrick, 2015)
;
_computing_molecular_graphics
;
DIAMOND (Brandenburg, 1999)
;
_computing_publication_material
;
WinGX (Farrugia, 2012)
;
loop_
    _atom_site_type_symbol
    _atom_site_label
    _atom_site_fract_x
    _atom_site_fract_y
    _atom_site_fract_z
    _atom_site_U_iso_or_equiv
    _atom_site_adp_type
    _atom_site_calc_flag
    _atom_site_occupancy
    _atom_site_disorder_assembly
    _atom_site_disorder_group
    Na Na1 0.5000 0.0000 0.0000 0.0223(4) Uani d 1 . .
    Na Na2 0.0000 0.0217(2) 0.7500 0.0464(7) Uani d 1 . .
    Ca Ca 0.0000 0.26845(6) 0.2500 0.01178(18) Uani d 1 . .
    Mn Mn 0.22734(3) 0.15466(3) 0.14341(7) 0.01013(14) Uani d 0.4999(3) . .
    Fe Fe 0.22734(3) 0.15466(3) 0.14341(7) 0.01013(14) Uani d 0.5001(2) . .
    P P1 0.0000 0.27735(8) 0.7500 0.0081(2) Uani d 1 . .
    O O11 0.05225(18) 0.20662(17) 0.9616(3) 0.0139(4) Uani d 1 . .
    O O12 0.0910(2) 0.35033(18) 0.7174(4) 0.0204(5) Uani d 1 . .
    P P2 0.23941(6) -0.10428(6) 0.13282(11) 0.00951(17) Uani d 1 . .
    O O21 0.37036(19) -0.08841(17) 0.1794(4) 0.0160(4) Uani d 1 . .
    O O22 0.1756(2) 0.00101(19) 0.1190(4) 0.0228(5) Uani d 1 . .
    O O23 0.1718(2) -0.16191(17) -0.0952(4) 0.0165(4) Uani d 1 . .
    O O24 0.23187(19) -0.17266(18) 0.3233(4) 0.0164(4) Uani d 1 . .
loop_
    _atom_site_aniso_label
    _atom_site_aniso_U_11
    _atom_site_aniso_U_22
    _atom_site_aniso_U_33
    _atom_site_aniso_U_12
    _atom_site_aniso_U_13
    _atom_site_aniso_U_23
    Na1 0.0296(10) 0.0080(8) 0.0110(8) -0.0041(7) -0.0095(7) 0.0027(6)
    Na2 0.0339(13) 0.0492(16) 0.0406(15) 0.000 0.0004(11) 0.000
    Ca 0.0109(3) 0.0092(4) 0.0175(4) 0.000 0.0082(3) 0.000
    Mn 0.0079(2) 0.0119(2) 0.0101(2) -0.00091(14) 0.00324(16) -0.00062(14)
    Fe 0.0079(2) 0.0119(2) 0.0101(2) -0.00091(14) 0.00324(16) -0.00062(14)
    P1 0.0079(4) 0.0090(4) 0.0060(4) 0.000 0.0016(3) 0.000
    O11 0.0132(9) 0.0180(10) 0.0082(8) -0.0031(8) 0.0023(7) 0.0036(8)
    O12 0.0163(10) 0.0184(11) 0.0255(12) -0.0014(8) 0.0076(9) 0.0111(9)
    P2 0.0116(3) 0.0087(3) 0.0062(3) 0.0015(2) 0.0017(2) 0.0004(2)
    O21 0.0143(9) 0.0160(10) 0.0160(10) -0.0034(8) 0.0049(8) -0.0015(8)
    O22 0.0291(12) 0.0189(11) 0.0173(11) 0.0124(9) 0.0064(10) -0.0018(9)
    O23 0.0211(10) 0.0138(10) 0.0094(9) -0.0034(8) 0.0012(8) -0.0015(8)
    O24 0.0159(9) 0.0212(11) 0.0114(10) -0.0005(9) 0.0052(8) 0.0028(8)
_geom_special_details
;
 All esds (except the esd in the dihedral angle between two l.s. planes)
 are estimated using the full covariance matrix.  The cell esds are taken
 into account individually in the estimation of esds in distances, angles
 and torsion angles; correlations between esds in cell parameters are only
 used when they are defined by crystal symmetry.  An approximate (isotropic)
 treatment of cell esds is used for estimating esds involving l.s. planes.
;
loop_
    _geom_bond_atom_site_label_1
    _geom_bond_atom_site_label_2
    _geom_bond_site_symmetry_2
    _geom_bond_distance
    _geom_bond_publ_flag
    Na1 O21 6 2.315(2) ?
    Na1 O21 2_655 2.315(2) ?
    Na1 O12 8 2.357(2) ?
    Na1 O12 4_545 2.357(2) ?
    Na1 O21 5_655 2.591(2) ?
    Na1 O21 . 2.591(2) ?
    Na2 O22 2 2.477(3) ?
    Na2 O22 1_556 2.477(3) ?
    Na2 O22 5_556 2.645(3) ?
    Na2 O22 6_556 2.645(3) ?
    Na2 O11 2_556 2.667(3) ?
    Na2 O11 . 2.667(3) ?
    Ca O21 4 2.336(2) ?
    Ca O21 3_455 2.336(2) ?
    Ca O23 5 2.351(2) ?
    Ca O23 6_556 2.351(2) ?
    Ca O11 1_554 2.355(3) ?
    Ca O11 2_556 2.355(3) ?
    Ca O12 2 2.951(3) ?
    Ca O12 . 2.951(3) ?
    Mn O12 7_556 2.027(2) ?
    Mn O22 . 2.043(3) ?
    Mn O23 6_556 2.080(3) ?
    Mn O11 1_554 2.081(2) ?
    Mn O24 6 2.115(3) ?
    Mn O24 4 2.246(2) ?
    P1 O12 2_556 1.535(2) ?
    P1 O12 . 1.535(2) ?
    P1 O11 . 1.541(2) ?
    P1 O11 2_556 1.541(2) ?
    P2 O21 . 1.521(2) ?
    P2 O22 . 1.537(2) ?
    P2 O23 . 1.546(2) ?
    P2 O24 . 1.547(2) ?
loop_
    _geom_angle_atom_site_label_1
    _geom_angle_atom_site_label_2
    _geom_angle_atom_site_label_3
    _geom_angle_site_symmetry_1
    _geom_angle_site_symmetry_3
    _geom_angle
    _geom_angle_publ_flag
    O21 Na1 O21 6 2_655 180.00(13) ?
    O21 Na1 O12 6 8 96.91(9) ?
    O21 Na1 O12 2_655 8 83.09(9) ?
    O21 Na1 O12 6 4_545 83.09(9) ?
    O21 Na1 O12 2_655 4_545 96.91(9) ?
    O12 Na1 O12 8 4_545 180.00(13) ?
    O21 Na1 O21 6 5_655 72.85(9) ?
    O21 Na1 O21 2_655 5_655 107.15(9) ?
    O12 Na1 O21 8 5_655 72.01(9) ?
    O12 Na1 O21 4_545 5_655 107.99(9) ?
    O21 Na1 O21 6 . 107.15(9) ?
    O21 Na1 O21 2_655 . 72.85(9) ?
    O12 Na1 O21 8 . 107.99(9) ?
    O12 Na1 O21 4_545 . 72.01(9) ?
    O21 Na1 O21 5_655 . 180.0 ?
    O22 Na2 O22 2 1_556 167.80(17) ?
    O22 Na2 O22 2 5_556 78.62(9) ?
    O22 Na2 O22 1_556 5_556 100.03(9) ?
    O22 Na2 O22 2 6_556 100.03(9) ?
    O22 Na2 O22 1_556 6_556 78.62(9) ?
    O22 Na2 O22 5_556 6_556 167.47(16) ?
    O22 Na2 O11 2 2_556 70.80(8) ?
    O22 Na2 O11 1_556 2_556 121.10(12) ?
    O22 Na2 O11 5_556 2_556 102.10(9) ?
    O22 Na2 O11 6_556 2_556 89.04(9) ?
    O22 Na2 O11 2 . 121.10(12) ?
    O22 Na2 O11 1_556 . 70.80(8) ?
    O22 Na2 O11 5_556 . 89.04(9) ?
    O22 Na2 O11 6_556 . 102.10(9) ?
    O11 Na2 O11 2_556 . 55.90(11) ?
    O21 Ca O21 4 3_455 77.41(11) ?
    O21 Ca O23 4 5 161.85(8) ?
    O21 Ca O23 3_455 5 87.17(8) ?
    O21 Ca O23 4 6_556 87.17(8) ?
    O21 Ca O23 3_455 6_556 161.85(8) ?
    O23 Ca O23 5 6_556 109.49(11) ?
    O21 Ca O11 4 1_554 91.53(8) ?
    O21 Ca O11 3_455 1_554 119.68(8) ?
    O23 Ca O11 5 1_554 87.80(8) ?
    O23 Ca O11 6_556 1_554 69.66(8) ?
    O21 Ca O11 4 2_556 119.68(8) ?
    O21 Ca O11 3_455 2_556 91.53(8) ?
    O23 Ca O11 5 2_556 69.66(8) ?
    O23 Ca O11 6_556 2_556 87.80(8) ?
    O11 Ca O11 1_554 2_556 140.93(11) ?
    O21 Ca O12 4 2 81.93(8) ?
    O21 Ca O12 3_455 2 65.72(7) ?
    O23 Ca O12 5 2 83.03(8) ?
    O23 Ca O12 6_556 2 121.96(7) ?
    O11 Ca O12 1_554 2 54.00(8) ?
    O11 Ca O12 2_556 2 145.50(7) ?
    O21 Ca O12 4 . 65.72(7) ?
    O21 Ca O12 3_455 . 81.93(8) ?
    O23 Ca O12 5 . 121.96(7) ?
    O23 Ca O12 6_556 . 83.03(8) ?
    O11 Ca O12 1_554 . 145.50(7) ?
    O11 Ca O12 2_556 . 54.00(8) ?
    O12 Ca O12 2 . 138.61(10) ?
    O12 Mn O22 7_556 . 104.67(10) ?
    O12 Mn O23 7_556 6_556 108.27(10) ?
    O22 Mn O23 . 6_556 84.73(9) ?
    O12 Mn O11 7_556 1_554 161.07(9) ?
    O22 Mn O11 . 1_554 92.66(9) ?
    O23 Mn O11 6_556 1_554 80.46(9) ?
    O12 Mn O24 7_556 6 87.98(10) ?
    O22 Mn O24 . 6 99.38(10) ?
    O23 Mn O24 6_556 6 161.79(9) ?
    O11 Mn O24 1_554 6 81.62(9) ?
    O12 Mn O24 7_556 4 80.11(9) ?
    O22 Mn O24 . 4 174.29(9) ?
    O23 Mn O24 6_556 4 90.82(8) ?
    O11 Mn O24 1_554 4 83.06(8) ?
    O24 Mn O24 6 4 83.79(9) ?
    O12 P1 O12 2_556 . 105.48(19) ?
    O12 P1 O11 2_556 . 106.63(13) ?
    O12 P1 O11 . . 114.95(12) ?
    O12 P1 O11 2_556 2_556 114.95(12) ?
    O12 P1 O11 . 2_556 106.63(13) ?
    O11 P1 O11 . 2_556 108.44(18) ?
    O21 P2 O22 . . 111.53(14) ?
    O21 P2 O23 . . 110.66(13) ?
    O22 P2 O23 . . 107.57(13) ?
    O21 P2 O24 . . 109.17(13) ?
    O22 P2 O24 . . 109.76(14) ?
    O23 P2 O24 . . 108.08(13) ?
_shelx_hkl_file
;
 -13  -1  -1 8.60495 5.65543   1-0.48734-0.39147 0.86419-0.92010-0.31731-0.15007
 -11  -1  -1  31.544 3.02822   1-0.43353-0.31784 0.89212-0.94801-0.29661-0.11741
  -9  -1  -1 79.1329 6.44568   1-0.38337-0.24056 0.91459-0.97047-0.27697-0.08369
  -7  -1  -1 4.93364 1.05122   1-0.33969-0.15681 0.93157-0.98744-0.25952-0.04778
  -5  -1  -1 1567.72 19.8234   1-0.30910-0.05996 0.94215-0.99801-0.24684-0.00710
  -3  -1  -1 427.693 8.51676   1-0.31159 0.06997 0.94152-0.99737-0.24656 0.04599
  -1  -1  -1 131.865 3.88886   1-0.44289 0.32870 0.88851-0.94435-0.29397 0.14676
   1  -1  -1 81.4539 2.37294   1-0.94010 0.95335-0.34086 0.28503-0.40257 0.30873
   3  -1  -1 29.4806 2.11294   1-0.24004 0.38073-0.97041 0.91460-0.07615 0.03567
   5  -1  -1 59.5677 3.54532   1-0.03505 0.30318-0.99904 0.94324 0.00905 0.00384
   7  -1  -1 23.5268 2.25763   1 0.08317 0.31239-0.99622 0.94043 0.05730 0.00895
   9  -1  -1 51.5679 4.94588   1 0.17577 0.34723-0.98414 0.92836 0.09465 0.02496
  11  -1  -1 124.511  8.0815   1 0.25753 0.39290-0.96600 0.91024 0.12723 0.04574
  13  -1  -1 214.173  11.898   1 0.33373 0.44414-0.94244 0.88669 0.15720 0.06914
  15  -1  -1 26.7446 2.63585   1 0.40671 0.49860-0.91336 0.85763 0.18548 0.09422
  16   0  -1-5.31241 5.52499   1 0.49232 0.47671-0.87025 0.87032 0.21920 0.08719
  14   0  -1-2.46946 4.09514   1 0.43011 0.41148-0.90257 0.90263 0.19546 0.05757
  12   0  -1-0.98345 3.10993   1 0.36838 0.34578-0.92944 0.92949 0.17151 0.02815
  10   0  -1 1.15015 2.20237   1 0.30742 0.27930-0.95131 0.95135 0.14751-0.00121
   8   0  -1 7.60656 0.97152   1 0.24791 0.21137-0.96851 0.96853 0.12375-0.03082
   6   0  -1 0.82576 1.65151   1 0.19149 0.14035-0.98121 0.98122 0.10091-0.06133
   4   0  -1 6.35945 0.67164   1 0.14388 0.06053-0.98931 0.98930 0.08124-0.09503
   2   0  -1 4.70263 0.50943   1 0.14710-0.07012-0.98887 0.98885 0.08128-0.14843
   0   0  -1 1.45183 1.03083   1 0.15182-0.20228 0.97895-0.97897-0.06026-0.06026
  -2   0  -1-0.23611 1.31461   1-0.03985-0.13805 0.99008-0.99011-0.13886-0.03501
  -4   0  -1 0.37733 1.25145   1-0.12441-0.18092 0.98316-0.98321-0.17338-0.05386
  -6   0  -1 0.26974 2.00043   1-0.19673-0.23604 0.97143-0.97149-0.20265-0.07796
  -8   0  -1 4.69781 2.36966   1-0.26519-0.29502 0.95520-0.95527-0.23005-0.10391
 -10   0  -1 2.33294 2.76038   1-0.33195-0.35570 0.93433-0.93442-0.25644-0.13089
 -12   0  -1 5.88576 3.72247   1-0.39781-0.41728 0.90854-0.90864-0.28211-0.15858
 -14   0  -1 0.72703 4.04792   1-0.46313-0.47939 0.87740-0.87751-0.30719-0.18687
 -13   1  -1  12.837 1.97466   1-0.37383-0.50497 0.91870-0.86301-0.27186-0.19550
 -11   1  -1 30.5881 3.37821   1-0.29659-0.45477 0.94613-0.89043-0.24176-0.17224
  -9   1  -1 91.9503 6.77002   1-0.21442-0.40951 0.96779-0.91207-0.20926-0.15137
  -7   1  -1 3.73872 2.85549   1-0.12352-0.37297 0.98330-0.92757-0.17284-0.13443
  -5   1  -1 1556.30   19.22   1-0.01516-0.35389 0.99071-0.93497-0.12886-0.12505
  -3   1  -1 445.371 8.38648   1 0.13621-0.37782 0.98129-0.92553-0.06648-0.13407
  -1   1  -1 128.209 3.56889   1 0.43915-0.55333 0.88843-0.83266 0.06250-0.20968
   1   1  -1 87.7654 2.60837   1 0.97685-0.96359-0.20623 0.26202 0.35766-0.45148
   3   1  -1 30.7105 2.21826   1 0.47891-0.33821-0.87777 0.93357 0.20846-0.24891
   5   1  -1 60.6375 3.68517   1 0.36295-0.09482-0.93162 0.98743 0.16724-0.15433
   7   1  -1 23.5356  2.0889   1 0.35392 0.04165-0.93505 0.99087 0.16510-0.09883
   9   1  -1 66.5684 5.18847   1 0.37857 0.14444-0.92535 0.98118 0.17547-0.05584
  11   1  -1 117.211 7.74982   1 0.41775 0.23269-0.90834 0.96419 0.19112-0.01813
  13   1  -1 198.337 11.1319   1 0.46446 0.31342-0.88540 0.94125 0.20935 0.01701
  15   1  -1 21.7796 2.66764   1 0.51553 0.38978-0.85670 0.91256 0.22891 0.05081
  16   2  -1 106.142 10.1904   1 0.59131 0.37773-0.80630 0.91798 0.25817 0.04824
  14   2  -1 18.6751 2.01654   1 0.54799 0.29361-0.83632 0.94798 0.24181 0.01124
  12   2  -1 67.9166 5.34775   1 0.51079 0.20337-0.85952 0.97117 0.22740-0.02771
  10   2  -1 4.81618 3.54462   1 0.48352 0.10321-0.87515 0.98679 0.21641-0.07009
   8   2  -1 10.6652 1.11063   1 0.47370-0.01441-0.88052 0.99214 0.21165-0.11869
   6   2  -1 323.684  9.0043   1 0.49817-0.16631-0.86695 0.97857 0.21922-0.17962
   4   2  -1 18.1658 1.60935   1 0.60018-0.39576-0.79980 0.91141 0.25391-0.26767
   2   2  -1 214.231 4.72737   1 0.86999-0.79301-0.49216 0.60375 0.33826-0.40538
   0   2  -1 99.8596 3.08462   1 0.89896-0.94941 0.42566-0.31408 0.28228-0.40277
  -2   2  -1 12.6017 1.18214   1 0.47066-0.64855 0.87248-0.76091 0.07765-0.25150
  -4   2  -1 14.5322 1.61119   1 0.20969-0.51501 0.96840-0.85684-0.03478-0.19244
  -6   2  -1 36.3952 3.52541   1 0.04470-0.47746 0.98988-0.87833-0.10347-0.17711
  -8   2  -1 461.129 13.4095   1-0.07908-0.48112 0.98790-0.87637-0.15401-0.17993
 -10   2  -1 377.806 13.9179   1-0.18255-0.50508 0.97436-0.86284-0.19560-0.19171
 -12   2  -1 74.5246 6.49265   1-0.27475-0.54032 0.95279-0.84128-0.23210-0.20857
 -14   2  -1 46.8228 4.23582   1-0.36011-0.58240 0.92428-0.81278-0.26537-0.22866
 -13   3  -1 28.2453 3.97719   1-0.26412-0.61466 0.95593-0.78863-0.22667-0.24067
 -11   3  -1-7.96836 4.95493   1-0.16551-0.58584 0.97752-0.81021-0.18761-0.22637
  -9   3  -1 94.7059 7.42816   1-0.05527-0.56864 0.98965-0.82232-0.14321-0.21740
  -7   3  -1 27.0935 2.82215   1 0.07414-0.57061 0.98825-0.82091-0.09018-0.21706
  -5   3  -1 234.075 7.74373   1 0.23736-0.60640 0.96220-0.79485-0.02186-0.23202
  -3   3  -1 263.931 6.92983   1 0.46290-0.70451 0.87682-0.70946 0.07565-0.27617
  -1   3  -1 315.384 6.31478   1 0.77991-0.89407 0.61535-0.44797 0.22242-0.36958
   1   3  -1 278.575 5.57596   1 0.99763-0.98436-0.00390 0.17129 0.35538-0.44918
   3   3  -1 181.363 5.42698   1 0.84036-0.69965-0.54154 0.70894 0.33262-0.37305
   5   3  -1 2.94702  1.9521   1 0.67125-0.40310-0.74117 0.90858 0.28070-0.26777
   7   3  -1 19.5295 1.58207   1 0.59165-0.19607-0.80610 0.97352 0.25481-0.18852
   9   3  -1 24.0133 2.92066   1 0.56594-0.04292-0.82432 0.99175 0.24708-0.12742
  11   3  -1 140.166 8.80762   1 0.56955 0.08091-0.82181 0.98926 0.24956-0.07654
  13   3  -1 6.43012 5.12946   1 0.59006 0.18783-0.80721 0.97467 0.25793-0.03154
  15   3  -1 5.21592  2.2959   1 0.62098 0.28435-0.78369 0.95116 0.26980 0.00994
  14   4  -1 28.1901 2.63131   1 0.65832 0.18330-0.75262 0.97589 0.28389-0.03081
  12   4  -1 299.782 13.7101   1 0.64150 0.07268-0.76701 0.99026 0.27698-0.07727
  10   4  -1  209.60 10.1023   1 0.63986-0.05312-0.76839 0.99164 0.27520-0.12885
   8   4  -1 818.321 17.2995   1 0.66218-0.20288-0.74926 0.97250 0.28152-0.18853
   6   4  -1 862.717 15.7526   1 0.72290-0.39103-0.69088 0.91411 0.30033-0.26071
   4   4  -1 1.77663 1.77663   1 0.83843-0.63400-0.54463 0.76784 0.33471-0.34844
   2   4  -1 475.708 8.48011   1 0.97664-0.89965-0.20912 0.43232 0.36446-0.43156
   0   4  -1 1633.22 14.9298   1 0.94535-0.99579 0.31310-0.08992 0.31300-0.43346
  -2   4  -1 167.067 5.37128   1 0.69734-0.87522 0.70689-0.48371 0.18423-0.35806
  -4   4  -1 103.789 5.16233   1 0.44153-0.74684 0.88794-0.66478 0.06771-0.29490
  -6   4  -1 103.342  6.1099   1 0.24148-0.67423 0.96139-0.73824-0.01875-0.26180
  -8   4  -1   1.882 2.41013   1 0.08409-0.64428 0.98764-0.76451-0.08475-0.24916
 -10   4  -1 112.873 8.24958   1-0.04645-0.64117 0.99028-0.76715-0.13833-0.24895
 -12   4  -1  75.895 6.41241   1-0.16013-0.65494 0.97860-0.75549-0.18412-0.25652
 -14   4  -1 69.6177 5.08332   1-0.26283-0.67967 0.95648-0.73339-0.22478-0.26922
 -13   5  -1  5.4447 5.61227   1-0.16407-0.71471 0.97817-0.69926-0.18426-0.28305
 -11   5  -1 116.759 8.88056   1-0.04882-0.70252 0.99037-0.71145-0.13787-0.27608
  -9   5  -1 176.128 9.96755   1 0.08086-0.70476 0.98812-0.70919-0.08467-0.27592
  -7   5  -1 547.529 14.0825   1 0.23181-0.72827 0.96397-0.68503-0.02139-0.28583
  -5   5  -1 1211.95 18.4108   1 0.41335-0.78238 0.90155-0.62259 0.05688-0.31074
  -3   5  -1 1004.81 14.9415   1 0.63199-0.87358 0.76560-0.48663 0.15528-0.35578
  -1   5  -1 106.182 4.51041   1 0.86184-0.97599 0.49677-0.21779 0.26777-0.41490
   1   5  -1 518.117  9.4009   1 0.99374-0.98046 0.08609 0.19290 0.35137-0.44514
   3   5  -1 148.352 5.55934   1 0.95334-0.81262-0.29936 0.57836 0.36430-0.40471
   5   5  -1 30.2239  2.8387   1 0.84726-0.57911-0.53084 0.80986 0.33987-0.32691
   7   5  -1 7.24152 1.03328   1 0.76465-0.36906-0.64436 0.92339 0.31629-0.24997
   9   5  -1 3.67401  2.9153   1 0.71872-0.19569-0.69523 0.97427 0.30283-0.18315
  11   5  -1 266.537 12.1909   1 0.70103-0.05057-0.71304 0.99210 0.29828-0.12523
  15   5  -1 204.908 13.2665   1 0.71764 0.18770-0.69632 0.97540 0.30615-0.02638
  14   6  -1-2.09572 4.68616   1 0.75558 0.08604-0.65497 0.98984 0.31974-0.06663
  12   6  -1 4.05901 4.30034   1 0.75289-0.03871-0.65807 0.99293 0.31766-0.11792
  10   6  -1 3.81273 1.33389   1 0.76593-0.17918-0.64285 0.97770 0.32055-0.17417
   8   6  -1 11.4591 1.45277   1 0.80035-0.34104-0.59943 0.93427 0.32994-0.23693
   6   6  -1 18.9348 2.03524   1 0.86085-0.52897-0.50855 0.84337 0.34632-0.30667
   4   6  -1 134.726 6.07357   1 0.94083-0.73639-0.33725 0.67206 0.36468-0.37839
   2   6  -1 78.4095 4.35748   1 0.99690-0.91989-0.05380 0.38860 0.36537-0.43245
   0   6  -1 234.759 7.00636   1 0.94882-0.99925 0.30392 0.03087 0.31909-0.43953
  -2   6  -1-0.84367 1.39906   1 0.78270-0.96057 0.61291-0.27814 0.22916-0.40297
  -4   6  -1 11.7124 1.29904   1 0.57495-0.88025 0.80920-0.47444 0.13075-0.35792
  -6   6  -1 14.5049 1.59578   1 0.38095-0.81369 0.91586-0.58111 0.04431-0.32484
  -8   6  -1  42.684 4.27281   1 0.21319-0.77337 0.96847-0.63373-0.02775-0.30615
 -10   6  -1 34.1994 3.49047   1 0.06819-0.75581 0.98930-0.65458-0.08841-0.29885
 -12   6  -1-4.39935 4.02423   1-0.05983-0.75522 0.99000-0.65529-0.14083-0.29979
 -13   7  -1 19.8677  2.6707   1-0.07775-0.80102 0.98901-0.59850-0.14651-0.32078
 -11   7  -1 157.271   11.01   1 0.04840-0.79972 0.99071-0.60018-0.09501-0.31892
  -9   7  -1 128.997 9.28886   1 0.18821-0.81211 0.97385-0.58331-0.03670-0.32386
  -7   7  -1 863.243 18.7176   1 0.34546-0.84192 0.92999-0.53944 0.03052-0.33772
  -5   7  -1 676.753  15.123   1 0.52211-0.89113 0.84424-0.45368 0.10852-0.36235
  -3   7  -1  978.12 16.3963   1 0.71132-0.95290 0.69395-0.30337 0.19620-0.39667
  -1   7  -1 115.574 5.50736   1 0.88344-0.99758 0.45877-0.06819 0.28319-0.43030
   1   7  -1 1155.03 16.5667   1 0.98493-0.97164 0.15716 0.23344 0.34676-0.44050
   3   7  -1 34.0019 2.70005   1 0.98982-0.84909-0.13396 0.52457 0.37097-0.41135
   5   7  -1 232.529 8.97436   1 0.93689-0.66873-0.34838 0.73901 0.36654-0.35356
   7   7  -1 5.90297 3.08673   1 0.87656-0.48096-0.48098 0.87161 0.35324-0.28689
   9   7  -1  67.636 6.34483   1 0.83183-0.30879-0.55491 0.94556 0.34193-0.22222
  11   7  -1  53.525 4.73043   1 0.80643-0.15596-0.59125 0.98190 0.33563-0.16256
  13   7  -1 35.5525 4.83808   1 0.79762-0.01970-0.60309 0.99376 0.33419-0.10776
  15   7  -1  106.27 9.88397   1 0.80162 0.10373-0.59776 0.98845 0.33663-0.05683
  14   8  -1 160.834 12.4684   1 0.83661 0.00503-0.54772 0.99420 0.34840-0.09528
  12   8  -1 172.387 11.8774   1 0.84177-0.12757-0.53974 0.98621 0.34866-0.14890
  10   8  -1 556.284 17.7234   1 0.86002-0.27325-0.51012 0.95657 0.35259-0.20619
   8   8  -1 1097.13 22.5565   1 0.89306-0.43373-0.44960 0.89604 0.36020-0.26716
   6   8  -1 1170.47 21.3711   1 0.93856-0.60668-0.34405 0.79048 0.36953-0.32985
   4   8  -1 576.938 13.7253   1 0.98332-0.77887-0.17699 0.62341 0.37412-0.38781
   2   8  -1 702.237 14.1419   1 0.99651-0.91950 0.05631 0.39009 0.36130-0.42836
   0   8  -1 1856.88 22.3188   1 0.94189-0.99231 0.32551 0.12088 0.31880-0.43922
  -2   8  -1 973.831 16.7736   1 0.81425-0.99211 0.57163-0.12525 0.24880-0.42257
  -4   8  -1 4.40429  2.4771   1 0.64594-0.95124 0.75489-0.30852 0.16708-0.39423
  -6   8  -1 71.1919 6.15494   1 0.47136-0.90409 0.87363-0.42727 0.08753-0.36803
  -8   8  -1 92.5956 6.96261   1 0.30747-0.86764 0.94340-0.49705 0.01578-0.34965
 -10   8  -1 61.4143 5.98842   1 0.15839-0.84599 0.97936-0.53303-0.04761-0.33962
 -12   8  -1 95.4291 8.96608   1 0.02294-0.83798 0.99188-0.54555-0.10385-0.33674
 -11   9  -1 44.7586 5.57423   1 0.12460-0.87591 0.98447-0.48234-0.06007-0.35383
  -9   9  -1 162.901 10.2677   1 0.26726-0.89114 0.95575-0.45360 0.00023-0.36077
  -7   9  -1 339.512 12.9408   1 0.42149-0.91793 0.89883-0.39667 0.06719-0.37436
  -5   9  -1 468.957 13.8558   1 0.58463-0.95364 0.80316-0.30099 0.14051-0.39432
  -3   9  -1 233.666  9.0986   1 0.74634-0.98791 0.65723-0.15505 0.21689-0.41734
  -1   9  -1 107.714 6.18887   1 0.88468-0.99882 0.45729 0.04490 0.28783-0.43492
   1   9  -1 210.637 8.30802   1 0.97242-0.95912 0.22168 0.28053 0.34114-0.43486
   3   9  -1 204.072 8.43644   1 0.99852-0.85778-0.00867 0.51089 0.36943-0.40979
   5   9  -1 137.222 7.39594   1 0.97979-0.71161-0.19652 0.69875 0.37675-0.36374
   7   9  -1  0.8628 2.86161   1 0.94373-0.54812-0.32975 0.83199 0.37319-0.30682
   9   9  -1 13.8922 1.77686   1 0.90958-0.38653-0.41517 0.91742 0.36694-0.24721
  11   9  -1 63.8846 6.49111   1 0.88544-0.23496-0.46456 0.96683 0.36209-0.18900
  13   9  -1 84.7486 8.34948   1 0.87288-0.09496-0.48781 0.99008 0.35998-0.13352
  12  10  -1 66.5255 6.47212   1 0.90839-0.19418-0.41790 0.97597 0.37052-0.17073
  10  10  -1 45.1898 4.29266   1 0.92561-0.33884-0.37807 0.93613 0.37330-0.22687
   8  10  -1 69.9746 6.88409   1 0.95094-0.49160-0.30844 0.86648 0.37716-0.28410
   6  10  -1 0.87718 2.48104   1 0.97911-0.64721-0.20044 0.75847 0.37939-0.33969
   4  10  -1 140.074 7.94667   1 0.99773-0.79326-0.04763 0.60565 0.37456-0.38823
   2  10  -1-4.42196 2.86616   1 0.98717-0.91015 0.14629 0.41172 0.35511-0.42214
   0  10  -1 53.6071  4.9966   1 0.92939-0.97980 0.36010 0.19790 0.31535-0.43574
  -2  10  -1 1.37978 2.18163   1 0.82206-0.99991 0.56124-0.00325 0.25671-0.43047
  -4  10  -1 39.1034 3.83366   1 0.68075-0.98604 0.72459-0.16662 0.18722-0.41434
  -6  10  -1  7.8134 1.33497   1 0.52588-0.95860 0.84275-0.28478 0.11558-0.39606
  -8  10  -1 25.4265 2.09371   1 0.37174-0.93189 0.92063-0.36268 0.04714-0.38099
 -10  10  -1 64.8517 5.80469   1 0.22497-0.91257 0.96677-0.40883-0.01605-0.37115
 -12  10  -1 7.30117 3.86342   1 0.08738-0.90241 0.98871-0.43078-0.07384-0.36673
 -11  11  -1 145.314 11.5049   1 0.18065-0.93196 0.97623-0.36250-0.03303-0.38084
  -9  11  -1 448.948 17.5117   1 0.32159-0.94546 0.93946-0.32571 0.02716-0.38767
  -7  11  -1 352.119 14.7306   1 0.46860-0.96504 0.87590-0.26214 0.09171-0.39886
  -5  11  -1 1034.22 22.1874   1 0.61724-0.98624 0.77920-0.16543 0.15931-0.41310
  -3  11  -1 581.931 16.1609   1 0.75792-0.99948 0.64467-0.03089 0.22647-0.42689
  -1  11  -1 595.325 15.8072   1 0.87588-0.99001 0.47455 0.13925 0.28711-0.43417
   1  11  -1 39.0698 3.56303   1 0.95633-0.94301 0.28316 0.33065 0.33431-0.42800
   3  11  -1 416.139 13.6256   1 0.99386-0.85311 0.09478 0.51904 0.36414-0.40447
   5  11  -1 46.0398 4.35532   1 0.99676-0.72857-0.06784 0.68167 0.37827-0.36524
   7  11  -1 122.783 8.75046   1 0.98060-0.58498-0.19338 0.80722 0.38211-0.31572
   9  11  -1 53.9223 5.47243   1 0.95919-0.43613-0.28178 0.89563 0.38117-0.26141
  11  11  -1 81.9522 7.48018   1 0.94080-0.29030-0.33849 0.95236 0.37914-0.20602
  13  11  -1 219.931 13.8802   1 0.92898-0.15105-0.36983 0.98371 0.37791-0.15143
  12  12  -1 154.866  12.372   1 0.95485-0.24063-0.29650 0.96618 0.38435-0.18454
  10  12  -1 270.011 14.7428   1 0.96777-0.38099-0.25076 0.92043 0.38499-0.23854
   8  12  -1 482.842 17.6103   1 0.98354-0.52419-0.17816 0.84781 0.38482-0.29173
   6  12  -1 750.407 20.6931   1 0.99644-0.66453-0.07429 0.74393 0.38124-0.34152
   4  12  -1  388.37 14.1903   1 0.99672-0.79225 0.06222 0.60741 0.37027-0.38391
   2  12  -1 529.314  15.589   1 0.97200-0.89496 0.22570 0.44392 0.34735-0.41436
   0  12  -1 766.694 18.5264   1 0.91247-0.96287 0.40136 0.26824 0.30965-0.43002
  -2  12  -1 316.944 12.4119   1 0.81697-0.99480 0.56928 0.10031 0.25814-0.43187
  -4  12  -1 87.8708 7.15742   1 0.69377-0.99904 0.71289-0.04331 0.19731-0.42441
  -6  12  -1 82.2341 7.60841   1 0.55524-0.98795 0.82442-0.15486 0.13268-0.41314
  -8  12  -1 1.79789 4.02019   1 0.41200-0.97214 0.90397-0.23441 0.06848-0.40230
 -10  12  -1 16.2537 2.38066   1 0.27064-0.95823 0.95554-0.28600 0.00705-0.39423
  -9  13  -1 24.3658 2.53319   1 0.35545-0.97931 0.92776-0.20241 0.04557-0.40606
  -7  13  -1 44.2476 4.16694   1 0.49416-0.99058 0.86240-0.13703 0.10694-0.41407
  -5  13  -1 26.6101 2.55075   1 0.63003-0.99901 0.76958-0.04421 0.16916-0.42292
  -3  13  -1 4.92695 3.94156   1 0.75538-0.99693 0.64829 0.07710 0.22923-0.42963
  -1  13  -1 0.46963 3.28741   1 0.86041-0.97452 0.50251 0.22290 0.28295-0.42999
   1  13  -1 157.742 9.31048   1 0.93655-0.92322 0.34299 0.38242 0.32612-0.41980
   3  13  -1-3.43216   3.953   1 0.98087-0.84011 0.18536 0.54007 0.35644-0.39675
   5  13  -1 6.84284 1.78653   1 0.99788-0.72968 0.04452 0.68092 0.37464-0.36159
   7  13  -1 15.9438  2.0949   1 0.99683-0.60120-0.07031 0.79576 0.38374-0.31733
   9  13  -1 2.68876 5.86001   1 0.98724-0.46417-0.15655 0.88201 0.38737-0.26759
  11  13  -1-1.51859 5.14982   1 0.97612-0.32562-0.21597 0.94145 0.38844-0.21530
  10  14  -1 78.1106 7.82487   1 0.99115-0.40436-0.12965 0.91093 0.38962-0.24315
   8  14  -1 14.7702 2.05828   1 0.99768-0.53833-0.05815 0.83940 0.38584-0.29273
   6  14  -1  143.05 10.6723   1 0.99828-0.66636 0.03854 0.74271 0.37787-0.33812
   4  14  -1 60.0823 5.33706   1 0.98569-0.78121 0.15942 0.62181 0.36288-0.37650
   2  14  -1 162.661 9.86225   1 0.95197-0.87492 0.29893 0.48229 0.33810-0.40508
   0  14  -1 22.5045 1.98914   1 0.89138-0.94177 0.44648 0.33474 0.30201-0.42235
  -2  14  -1  114.88 8.61805   1 0.80329-0.98112 0.58892 0.19228 0.25530-0.42900
  -4  14  -1  2.8156 4.09959   1 0.69246-0.99773 0.71477 0.06641 0.20070-0.42777
  -6  14  -1 3.70625 5.86011   1 0.56664-0.99934 0.81726-0.03609 0.14180-0.42223
  -8  14  -1 190.823  12.445   1 0.43343-0.99357 0.89449-0.11333 0.08177-0.41556
  -7  15  -1 171.016 12.3712   1 0.50337-0.99978 0.85764-0.02067 0.11501-0.42211
  -5  15  -1 243.687 13.8136   1 0.62881-0.99778 0.77116 0.06582 0.17260-0.42634
  -3  15  -1 427.211 16.8892   1 0.74303-0.98457 0.66291 0.17408 0.22728-0.42766
  -1  15  -1 47.3391 4.63507   1 0.83947-0.95357 0.53709 0.29992 0.27613-0.42314
   1  15  -1 135.804 9.46776   1 0.91288-0.89954 0.40183 0.43519 0.31646-0.41010
   3  15  -1 0.59703 3.63161   1 0.96152-0.82075 0.26784 0.56919 0.34680-0.38708
   5  15  -1 24.1643  2.6481   1 0.98806-0.71986 0.14545 0.69159 0.36747-0.35439
   7  15  -1  40.064 3.95531   1 0.99826-0.60261 0.04197 0.79509 0.38024-0.31380
   9  15  -1 19.5919 2.52673   1 0.99865-0.47557-0.03930 0.87637 0.38750-0.26769
   6  16  -1 96.5109 8.00927   1 0.98881-0.65688 0.14144 0.75141 0.37069-0.33092
   4  16  -1 168.523 12.3505   1 0.96706-0.76257 0.24812 0.64472 0.35307-0.36666
   0  16  -1 108.709 10.1905   1 0.86606-0.91644 0.49401 0.39881 0.29250-0.41282
  -2  16  -1 1.27929 4.52298   1 0.78287-0.96069 0.61619 0.27661 0.24921-0.42289
  -4  16  -1 107.868 9.29294   1 0.68070-0.98595 0.72649 0.16630 0.19919-0.42624
  -6  16  -1 6.53547 4.53488   1 0.56456-0.99725 0.81925 0.07353 0.14486-0.42527
  -3  17  -1 17.7821 2.19888   1 0.72292-0.96445 0.68519 0.26341 0.22168-0.42203
  -1  17  -1 5.02965 1.91523   1 0.81344-0.92753 0.57602 0.37259 0.26696-0.41395
   1  17  -1-4.84782 5.04181   1 0.88501-0.87167 0.46003 0.48859 0.30516-0.39878
   3  17  -1 22.1518 2.95148   1 0.93656-0.79578 0.34493 0.60370 0.33530-0.37556
   5  17  -1 3.81022 4.87946   1 0.96974-0.70153 0.23827 0.71038 0.35749-0.34438
   3  17   0 98.7427 8.04135   1 0.95350-0.76225 0.30147 0.64720 0.39538-0.31513
   1  17   0 49.4863 5.21388   1 0.90959-0.84578 0.41537 0.53328 0.36838-0.34149
  -1  17   0 50.4893 4.67156   1 0.84568-0.90931 0.53326 0.41538 0.33311-0.35958
  -3  17   0 80.5787 7.94045   1 0.76182-0.95289 0.64707 0.30155 0.29015-0.36999
  -6  16   0 71.5005 6.79197   1 0.61148-0.99371 0.79007 0.10274 0.21590-0.37579
  -4  16   0 252.591 13.5935   1 0.72356-0.97834 0.68932 0.20349 0.26918-0.37571
  -2  16   0 145.637 10.9161   1 0.81948-0.94683 0.57247 0.32036 0.31717-0.37034
   0  16   0 619.709 20.8529   1 0.89467-0.89458 0.44642 0.44642 0.35754-0.35735
   2  16   0 119.164 10.2049   1 0.94730-0.81978 0.32032 0.57254 0.38891-0.33535
   4  16   0 231.985 13.8192   1 0.97913-0.72417 0.20332 0.68955 0.41130-0.30438
   6  16   0  74.148 7.39792   1 0.99470-0.61230 0.10238 0.79049 0.42604-0.26576
   7  15   0 172.059 12.6958   1 0.99985-0.55374 0.00461 0.83247 0.43376-0.24680
   5  15   0  7.2552 4.22327   1 0.99492-0.67625 0.10050 0.73657 0.42363-0.29004
   3  15   0 123.004 9.48432   1 0.97609-0.78485 0.21746 0.61960 0.40643-0.32621
   1  15   0 37.1276 3.99836   1 0.93682-0.87302 0.34964 0.48741 0.37997-0.35311
  -1  15   0 35.6545 3.27188   1 0.87289-0.93652 0.48739 0.34965 0.34325-0.36975
  -3  15   0 102.942 8.80884   1 0.78433-0.97541 0.61945 0.21757 0.29710-0.37696
  -5  15   0 4.91628 4.34542   1 0.67546-0.99397 0.73621 0.10080 0.24394-0.37716
  -7  15   0 175.397 11.9005   1 0.55282-0.99877 0.83189 0.00511 0.18680-0.37339
  -8  14   0 3.92209 4.23635   1 0.48463-0.99431 0.87309-0.09190 0.15395-0.36723
  -6  14   0 92.0487  8.3945   1 0.61657-0.99881 0.78586-0.00466 0.21419-0.37411
  -4  14   0-4.31894 3.41443   1 0.73849-0.99329 0.67310 0.10812 0.27227-0.37883
  -2  14   0 137.349 9.38718   1 0.84219-0.96955 0.53838 0.24285 0.32466-0.37786
   0  14   0 110.099 7.89656   1 0.92038-0.92031 0.39062 0.39062 0.36781-0.36764
   2  14   0 144.848 9.41685   1 0.97008-0.84256 0.24278 0.53846 0.39957-0.34604
   4  14   0 0.41873 1.61496   1 0.99417-0.73922 0.10788 0.67338 0.42017-0.31327
   6  14   0 94.8297 8.65653   1 0.99988-0.61750-0.00511 0.78638 0.43184-0.27158
   8  14   0 5.76945  1.9986   1 0.99544-0.48562-0.09254 0.87383 0.43760-0.22398
   9  13   0 20.1836 2.55463   1 0.98195-0.40841-0.18680 0.91229 0.43761-0.19732
   7  13   0 404.206   16.75   1 0.99358-0.54748-0.11101 0.83649 0.43556-0.24863
   5  13   0 2.21629 2.93188   1 0.99991-0.68125-0.00643 0.73189 0.42931-0.29575
   3  13   0 613.083 18.3301   1 0.99197-0.80075 0.12653 0.59892 0.41531-0.33511
   1  13   0 255.165 11.5941   1 0.95958-0.89579 0.28124 0.44420 0.38996-0.36312
  -1  13   0 264.951 11.5784   1 0.89560-0.95925 0.44417 0.28125 0.35140-0.37793
  -3  13   0 611.441  17.646   1 0.80013-0.99121 0.59872 0.12670 0.30087-0.38075
  -5  13   0 3.06189 3.53556   1 0.68035-0.99887 0.73144-0.00603 0.24220-0.37544
  -7  13   0  397.91  15.929   1 0.54647-0.99243 0.83579-0.11040 0.17994-0.36655
  -9  13   0 20.2734 2.59225   1 0.40743-0.98082 0.91140-0.18603 0.11770-0.35767
 -10  12   0 0.64681 3.93434   1 0.32232-0.95944 0.94461-0.27504 0.07866-0.34533
  -8  12   0 50.7309 4.56265   1 0.46549-0.97517 0.88313-0.21355 0.14153-0.35484
  -6  12   0 0.49189 3.22553   1 0.60887-0.99111 0.79153-0.12194 0.20666-0.36660
  -4  12   0 54.7987 5.26614   1 0.74418-0.99899 0.66654 0.00306 0.27098-0.37756
  -2  12   0 359.869 12.8649   1 0.85930-0.98667 0.51046 0.15916 0.32948-0.38269
   0  12   0  651.33 16.9567   1 0.94211-0.94204 0.33482 0.33482 0.37648-0.37633
   2  12   0 386.003 13.4864   1 0.98727-0.85977 0.15907 0.51058 0.40844-0.35494
   4  12   0 53.0557 4.65838   1 0.99996-0.74503 0.00274 0.66691 0.42604-0.31916
   6  12   0-1.08149 3.66754   1 0.99226-0.60989-0.12252 0.79219 0.43323-0.27300
   8  12   0 49.0538 3.56096   1 0.97632-0.46651-0.21433 0.88401 0.43472-0.22113
  10  12   0 1.39696 4.30571   1 0.96051-0.32326-0.27593 0.94563 0.43408-0.16712
  11  11   0 184.105 12.3054   1 0.93281-0.23185-0.35798 0.97188 0.42753-0.13390
   9  11   0 41.1964 4.57738   1 0.94936-0.37584-0.31209 0.92597 0.42961-0.18934
   7  11   0 36.0706 3.65588   1 0.97117-0.52509-0.23668 0.85055 0.43165-0.24474
   5  11   0 145.512 8.53434   1 0.99197-0.67332-0.12523 0.73909 0.43068-0.29714
   3  11   0 52.8463 4.37824   1 0.99967-0.80846 0.02538 0.58846 0.42165-0.34147
   1  11   0 108.537 6.92776   1 0.97792-0.91414 0.20871 0.40512 0.39849-0.37167
  -1  11   0 96.3979 6.70863   1 0.91390-0.97756 0.40508 0.20874 0.35750-0.38404
  -3  11   0 57.6029 4.44399   1 0.80771-0.99881 0.58819 0.02562 0.30061-0.38052
  -5  11   0 146.447  8.4513   1 0.67231-0.99084 0.73851-0.12471 0.23443-0.36770
  -7  11   0 28.6615  2.7765   1 0.52403-0.97000 0.84970-0.23591 0.16593-0.35256
  -9  11   0 29.9707 3.68414   1 0.37487-0.94827 0.92495-0.31118 0.09967-0.33967
 -11  11   0 154.594 11.6385   1 0.23101-0.93185 0.97078-0.35702 0.03765-0.33102
 -12  10   0 8.82481  4.4514   1 0.13552-0.90009 0.98848-0.43053-0.00441-0.31565
 -10  10   0 54.7607 5.74213   1 0.27668-0.91381 0.95866-0.40070 0.05537-0.32206
  -8  10   0 8.09682  1.3862   1 0.42713-0.93682 0.90196-0.34398 0.12080-0.33413
  -6  10   0 61.6577 5.69569   1 0.58374-0.96600 0.80987-0.25188 0.19125-0.35122
  -4  10   0  13.835 1.35652   1 0.73720-0.99202 0.67391-0.11590 0.26362-0.37022
  -2  10   0 171.433  8.1112   1 0.86976-0.99715 0.49218 0.06583 0.33094-0.38418
   0  10   0 4.22011 3.09671   1 0.96010-0.96005 0.27901 0.27901 0.38366-0.38353
   2  10   0 171.836 8.31472   1 0.99784-0.87035 0.06570 0.49234 0.41537-0.36189
   4  10   0 14.0645 1.72295   1 0.99311-0.73818-0.11635 0.67440 0.42786-0.32101
   6  10   0 57.7825 5.08887   1 0.96719-0.58483-0.25262 0.81068 0.42858-0.26837
   8  10   0 6.34192 1.49481   1 0.93794-0.42814-0.34491 0.90298 0.42478-0.21121
  10  10   0 75.2748  6.1067   1 0.91479-0.27755-0.40169 0.95978 0.42086-0.15392
  12  10   0 -1.4538 5.24172   1 0.90091-0.13623-0.43151 0.98961 0.41869-0.09839
  13   9   0 286.281 15.6715   1 0.86701-0.03862-0.49570 0.99800 0.40837-0.06140
  11   9   0 3.60704 1.85075   1 0.87526-0.17431-0.48125 0.98354 0.40940-0.11580
   9   9   0 592.123 18.5223   1 0.89518-0.32166-0.44359 0.94587 0.41342-0.17317
   7   9   0 88.0126 6.88029   1 0.92679-0.48071-0.37387 0.87614 0.41978-0.23290
   5   9   0 895.713 19.3067   1 0.96526-0.64662-0.26013 0.76238 0.42571-0.29220
   3   9   0 87.8654 5.71637   1 0.99576-0.80456-0.09150 0.59374 0.42449-0.34434
   1   9   0 335.774 10.3511   1 0.99155-0.92779 0.12936 0.37287 0.40563-0.37884
  -1   9   0  318.53 10.2752   1 0.92746-0.99113 0.37282 0.12940 0.36120-0.38777
  -3   9   0  102.76 6.15599   1 0.80366-0.99477 0.59336-0.09115 0.29458-0.37452
  -5   9   0 859.191 17.9161   1 0.64552-0.96406 0.76162-0.25943 0.21801-0.35131
  -7   9   0 77.3573 6.22079   1 0.47966-0.92564 0.87512-0.37294 0.14232-0.32898
  -9   9   0 600.137 17.9268   1 0.32077-0.89418 0.94473-0.44256 0.07258-0.31260
 -11   9   0 4.39985 1.72036   1 0.17358-0.87444 0.98239-0.48023 0.00983-0.30322
 -13   9   0 243.722 14.2405   1 0.03805-0.86634 0.99689-0.49475-0.04660-0.30015
 -14   8   0 9.78478 1.91228   1-0.05936-0.83266 0.99579-0.54945-0.08807-0.28538
 -12   8   0 148.016 10.4918   1 0.06841-0.83299 0.99513-0.54878-0.03574-0.28434
 -10   8   0 47.4108  3.7575   1 0.20849-0.84563 0.97545-0.52909 0.02287-0.28958
  -8   8   0 176.723 9.39419   1 0.36336-0.87307 0.92910-0.48272 0.08932-0.30267
  -6   8   0  81.847 6.34111   1 0.53323-0.91550 0.84353-0.39715 0.16460-0.32459
  -4   8   0 339.148 10.3144   1 0.71047-0.96530 0.70157-0.25517 0.24690-0.35352
  -2   8   0 44.4305 4.05352   1 0.87082-0.99821 0.48997-0.04356 0.32747-0.38074
   0   8   0 588.546 12.4392   1 0.97457-0.97453 0.22321 0.22321 0.38943-0.38933
   2   8   0 37.7094 3.69317   1 0.99904-0.87156-0.04378 0.49021 0.41972-0.36626
   4   8   0 350.131 10.9162   1 0.96649-0.71157-0.25580 0.70225 0.42326-0.31644
   6   8   0 83.0953 6.25064   1 0.91667-0.53432-0.39808 0.84454 0.41486-0.25467
   8   8   0 200.655 10.1504   1 0.87407-0.36428-0.48378 0.93025 0.40526-0.19171
  10   8   0 57.2968 5.44273   1 0.84644-0.20922-0.53014 0.97662 0.39879-0.13188
  12   8   0 173.922 11.8268   1 0.83365-0.06898-0.54975 0.99625 0.39632-0.07604
  14   8   0 0.78649  5.8328   1 0.83318 0.05892-0.55033 0.99683 0.39740-0.02376
  13   7   0 397.156  17.302   1 0.79260 0.03578-0.60709 0.99779 0.38265-0.03570
  11   7   0 31.9203 2.76271   1 0.79558-0.09464-0.60334 0.99402 0.38235-0.08876
   9   7   0 621.475 17.8724   1 0.81395-0.24045-0.57865 0.96932 0.38668-0.14646
   7   7   0 10.3454 1.31607   1 0.85155-0.40549-0.52234 0.91301 0.39641-0.20955
   5   7   0 1339.83 21.1781   1 0.90876-0.59013-0.41593 0.80658 0.41036-0.27686
   3   7   0 343.536 9.78937   1 0.97217-0.78098-0.23365 0.62428 0.42130-0.34117
   1   7   0 185.912 6.67994   1 0.99927-0.93551 0.03751 0.35311 0.41131-0.38454
  -1   7   0 181.098 6.59876   1 0.93506-0.99874 0.35303 0.03758 0.36163-0.38823
  -3   7   0 343.227 9.37219   1 0.77992-0.97104 0.62373-0.23313 0.27886-0.35882
  -5   7   0 1344.70 20.1965   1 0.58901-0.90756 0.80560-0.41502 0.18822-0.32154
  -7   7   0 11.4511 1.31681   1 0.40454-0.85053 0.91184-0.52127 0.10561-0.29230
  -9   7   0 584.256 16.6605   1 0.23972-0.81315 0.96813-0.57757 0.03446-0.27451
 -11   7   0  27.236  2.6257   1 0.09409-0.79495 0.99289-0.60234-0.02673-0.26668
 -13   7   0  353.73 16.3185   1-0.03620-0.79210 0.99675-0.60621-0.08029-0.26648
 -14   6   0-0.70559 4.83729   1-0.13808-0.75394 0.98779-0.65306-0.12298-0.25048
 -12   6   0 0.57441 4.90779   1-0.01897-0.74561 0.99709-0.66234-0.07484-0.24526
 -10   6   0-0.46168 3.16514   1 0.11403-0.75118 0.99067-0.65591-0.02001-0.24673
  -8   6   0 140.543 7.67098   1 0.26642-0.77613 0.96101-0.62625 0.04424-0.25762
  -6   6   0 97.4685 5.94497   1 0.44437-0.82665 0.89304-0.55826 0.12147-0.28149
  -4   6   0 198.626 7.14057   1 0.64885-0.90369 0.75832-0.42353 0.21413-0.32078
  -2   6   0 1236.35 15.7864   1 0.85474-0.98215 0.51698-0.18217 0.31506-0.36835
   0   6   0 1865.36 18.7125   1 0.98568-0.98565 0.16741 0.16741 0.39386-0.39379
   2   6   0 1252.73 16.3729   1 0.98315-0.85568-0.18253 0.51736 0.41936-0.36592
   4   6   0 188.998 7.49092   1 0.90491-0.65000-0.42441 0.75925 0.40680-0.30000
   6   6   0 89.4103  6.2399   1 0.82767-0.44533-0.55936 0.89422 0.38691-0.22675
   8   6   0 146.006 8.37848   1 0.77692-0.26714-0.62734 0.96221 0.37277-0.15924
  10   6   0 3.04941 3.29375   1 0.75177-0.11456-0.65692 0.99179 0.36608-0.09919
  12   6   0   9.099 1.83553   1 0.74606 0.01859-0.66322 0.99811 0.36548-0.04523
  14   6   0-6.68196 6.16717   1 0.75429 0.13780-0.65381 0.98871 0.36931 0.00430
  15   5   0 -0.7918 5.76439   1 0.72032 0.23548-0.69087 0.96998 0.35701 0.04328
  13   5   0 157.751 10.8255   1 0.70061 0.12776-0.71080 0.98989 0.34935-0.00243
  11   5   0 64.9015 5.92468   1 0.69223 0.00870-0.71900 0.99808 0.34537-0.05181
   9   5   0 365.291  13.262   1 0.70059-0.12710-0.71105 0.99012 0.34691-0.10672
   7   5   0 100.711 6.96482   1 0.73385-0.28779-0.67707 0.95612 0.35652-0.16969
   5   5   0 155.747 6.81215   1 0.80249-0.48387-0.59489 0.87394 0.37678-0.24332
   3   5   0 1056.21 15.0232   1 0.90832-0.71714-0.41730 0.69633 0.40501-0.32491
   1   5   0  29.502 2.57024   1 0.99672-0.93297-0.08083 0.35985 0.41480-0.38805
  -1   5   0  35.528  2.5961   1 0.93233-0.99602 0.35969-0.08069 0.35602-0.38264
  -3   5   0 1096.69 14.3654   1 0.71597-0.90710 0.69549-0.41649 0.24408-0.32406
  -5   5   0 152.599 6.42116   1 0.48289-0.80145 0.87276-0.59377 0.13692-0.27027
  -7   5   0  115.03 6.37839   1 0.28710-0.73310 0.95492-0.67595 0.05153-0.23824
  -9   5   0 318.467   11.99   1 0.12661-0.70005 0.98901-0.71005-0.01628-0.22379
 -11   5   0 70.6796 6.75172   1-0.00904-0.69184 0.99709-0.71815-0.07228-0.22115
 -13   5   0 137.233 10.5198   1-0.12800-0.70031 0.98901-0.71008-0.12045-0.22634
 -15   5   0 3.17054 1.99287   1-0.23566-0.72009 0.96919-0.69027-0.16326-0.23690
 -14   4   0 77.1066 6.76374   1-0.23118-0.66085 0.97014-0.74702-0.16295-0.21054
 -10   4   0 573.066  16.292   1-0.00842-0.62875 0.99698-0.77383-0.07344-0.19333
  -8   4   0 20.7873 2.43841   1 0.12915-0.63888 0.98856-0.76540-0.01664-0.19676
  -6   4   0 3514.23 30.3893   1 0.29902-0.68131 0.95114-0.72796 0.05516-0.21520
  -4   4   0 8.19928 0.92683   1 0.52015-0.77500 0.85103-0.62784 0.15197-0.25864
  -2   4   0 6470.21 29.8085   1 0.79612-0.92353 0.60250-0.37930 0.28141-0.33473
   0   4   0  548.96 8.18701   1 0.99354-0.99352 0.11161 0.11161 0.39699-0.39694
   2   4   0 6705.03 31.9463   1 0.92473-0.79727-0.37996 0.60318 0.40624-0.35283
   4   4   0 8.37417 0.85999   1 0.77604-0.52114-0.62898 0.85221 0.36605-0.25927
   6   4   0 3785.00 33.6987   1 0.68201-0.29968-0.72908 0.95233 0.33693-0.17680
   8   4   0 20.0173 1.73997   1 0.63934-0.12958-0.76636 0.98962 0.32380-0.11030
  10   4   0 600.713 17.5449   1 0.62907 0.00813-0.77464 0.99791 0.32152-0.05466
  12   4   0 66.7901 5.60035   1 0.63872 0.12592-0.76666 0.98994 0.32602-0.00580
  14   4   0 78.6175 7.48826   1 0.66103 0.23105-0.74756 0.97086 0.33478 0.03881
  15   3   0 318.435 16.8055   1 0.62833 0.32746-0.77514 0.94264 0.32230 0.07796
  13   3   0 235.685 12.8154   1 0.59323 0.23513-0.80220 0.96968 0.30900 0.03789
  11   3   0 1227.09 25.6217   1 0.56659 0.13433-0.82117 0.98864 0.29851-0.00498
   9   3   0 324.488 11.8499   1 0.55350 0.01998-0.83007 0.99754 0.29270-0.05253
   7   3   0 1295.57 20.5613   1 0.56352-0.11748-0.82347 0.99092 0.29500-0.10820
   5   3   0 883.124 14.5937   1 0.61600-0.29740-0.78542 0.95286 0.31200-0.17856
   3   3   0 505.393 9.17212   1 0.74836-0.55718-0.66165 0.82908 0.35471-0.27463
   1   3   0 12.2459 0.85115   1 0.96264-0.89890-0.27056 0.43797 0.41085-0.38413
  -1   3   0 11.4045 1.21929   1 0.89794-0.96164 0.43759-0.27019 0.33260-0.35925
  -3   3   0 502.771 8.41542   1 0.55618-0.74732 0.82789-0.66050 0.16662-0.24663
  -5   3   0  879.63 13.5782   1 0.29682-0.61539 0.95170-0.78432 0.05283-0.18620
  -7   3   0 1286.10 19.5274   1 0.11714-0.56315 0.98994-0.82258-0.02295-0.16379
  -9   3   0 295.753 11.1031   1-0.02019-0.55326 0.99671-0.82936-0.07953-0.16057
 -11   3   0 1153.88 24.3288   1-0.13446-0.56642 0.98793-0.82059-0.12578-0.16768
 -13   3   0 216.782 12.4088   1-0.23522-0.59310 0.96907-0.80174-0.16590-0.18093
 -15   3   0 282.776 15.8524   1-0.32752-0.62824 0.94209-0.77477-0.20205-0.19814
 -14   2   0 101.603 8.04913   1-0.33550-0.55655 0.93919-0.82767-0.20643-0.16708
 -12   2   0 16.2406 1.90909   1-0.24953-0.51508 0.96541-0.85387-0.17276-0.14740
 -10   2   0  34.374  3.2475   1-0.15588-0.48129 0.98471-0.87317-0.13551-0.13128
  -8   2   0 41.4426  3.4116   1-0.04909-0.46064 0.99563-0.88408-0.09241-0.12102
  -6   2   0 82.1488 4.57522   1 0.08254-0.46484 0.99333-0.88176-0.03843-0.12164
  -4   2   0 812.953 11.4324   1 0.26848-0.52335 0.95994-0.84836 0.03950-0.14620
  -2   2   0 110.408 3.31457   1 0.59100-0.71842 0.80338-0.69178 0.18090-0.23424
   0   2   0 1090.00  7.9392   1 0.99822-0.99821 0.05580 0.05580 0.39885-0.39882
   2   2   0 104.281 3.58091   1 0.71946-0.59201-0.69295 0.80456 0.34280-0.28941
   4   2   0  826.79 12.2157   1 0.52382-0.26893-0.84939 0.96102 0.27716-0.17041
   6   2   0 80.3775 4.85267   1 0.46509-0.08276-0.88252 0.99417 0.25731-0.09719
   8   2   0 41.1758 3.73099   1 0.46079 0.04897-0.88465 0.99630 0.25697-0.04349
  10   2   0  35.103 3.43976   1 0.48139 0.15580-0.87360 0.98527 0.26563 0.00121
  12   2   0 22.0312 1.98127   1 0.51515 0.24948-0.85421 0.96588 0.27893 0.04127
  14   2   0 81.0924 7.75463   1 0.55660 0.33547-0.82793 0.93962 0.29482 0.07874
  15   1   0 250.684 14.7963   1 0.52891 0.42687-0.84585 0.90174 0.28364 0.11659
  13   1   0 197.798 12.0393   1 0.47514 0.35321-0.87701 0.93289 0.26319 0.08369
  11   1   0 341.203 13.3975   1 0.42453 0.27638-0.90246 0.95832 0.24358 0.04993
   9   1   0 78.1937  6.0327   1 0.37920 0.19427-0.92233 0.97818 0.22568 0.01446
   7   1   0 774.375 15.1819   1 0.34363 0.10240-0.93612 0.99197 0.21124-0.02446
   5   1   0 1419.57 17.0468   1 0.32908-0.01048-0.94139 0.99722 0.20459-0.07117
   3   1   0 891.905 10.4354   1 0.37371-0.18255-0.92485 0.98067 0.22000-0.13995
   1   1   0 7.21949 0.73288   1 0.68937-0.62565-0.72288 0.77869 0.33031-0.30361
  -1   1   0 8.76386 0.72977   1 0.62462-0.68834 0.77750-0.72171 0.19479-0.22146
  -3   1   0 898.126 10.0208   1 0.18232-0.37347 0.97985-0.92406 0.00223-0.08226
  -5   1   0 1383.76 16.3135   1 0.01039-0.32898 0.99667-0.94090-0.06890-0.06449
  -7   1   0 741.069 14.5751   1-0.10245-0.34358 0.99155-0.93579-0.11484-0.07192
  -9   1   0 75.3737 5.99835   1-0.19429-0.37917 0.97784-0.92209-0.15177-0.08835
 -11   1   0 286.584  12.323   1-0.27639-0.42450 0.95803-0.90229-0.18437-0.10912
 -13   1   0 172.679 11.6735   1-0.35322-0.47512 0.93262-0.87690-0.21445-0.13240
 -15   1   0 252.873 14.4192   1-0.42688-0.52889 0.90150-0.84578-0.24285-0.15736
 -14   0   0  100.43 8.02483   1-0.44603-0.44603 0.89214-0.89223-0.25124-0.12230
 -12   0   0 490.303  16.957   1-0.38231-0.38231 0.92107-0.92114-0.22665-0.09353
 -10   0   0 8.93908 1.39454   1-0.31859-0.31859 0.94486-0.94492-0.20169-0.06513
  -8   0   0 1989.03 25.7959   1-0.25487-0.25487 0.96389-0.96394-0.17638-0.03707
  -6   0   0 32.0117 3.02048   1-0.19116-0.19116 0.97843-0.97847-0.15075-0.00934
  -4   0   0 5854.13 29.7186   1-0.12744-0.12744 0.98869-0.98872-0.12481 0.01808
  -2   0   0 1262.66 9.58869   1-0.06372-0.06372 0.99480-0.99481-0.09857 0.04520
   2   0   0 1256.48 9.54442   1 0.06372 0.06372-0.99480 0.99481 0.09857-0.04520
   4   0   0 6018.07 30.2144   1 0.12744 0.12744-0.98869 0.98872 0.12481-0.01808
   6   0   0 36.7794 3.38271   1 0.19116 0.19116-0.97843 0.97847 0.15075 0.00934
   8   0   0 2043.64 26.0476   1 0.25487 0.25487-0.96389 0.96394 0.17638 0.03707
  10   0   0 8.66191 1.38764   1 0.31859 0.31859-0.94486 0.94492 0.20169 0.06513
  12   0   0 495.083 17.2785   1 0.38231 0.38231-0.92107 0.92114 0.22665 0.09353
  14   0   0 126.091 10.3663   1 0.44603 0.44603-0.89214 0.89223 0.25124 0.12230
  15  -1   0 248.476 14.4192   1 0.42688 0.52889-0.90150 0.84578 0.24285 0.15736
  13  -1   0 196.414 11.6433   1 0.35322 0.47512-0.93262 0.87690 0.21445 0.13240
  11  -1   0  320.41 13.2049   1 0.27639 0.42450-0.95803 0.90229 0.18437 0.10912
   9  -1   0  65.952  5.4235   1 0.19429 0.37917-0.97784 0.92209 0.15177 0.08835
   7  -1   0 779.861 14.9842   1 0.10245 0.34358-0.99155 0.93579 0.11484 0.07192
   5  -1   0 1411.67 16.5251   1-0.01039 0.32898-0.99667 0.94090 0.06890 0.06449
   3  -1   0 914.857 10.1146   1-0.18232 0.37347-0.97985 0.92406-0.00223 0.08226
   1  -1   0 9.61621 0.80755   1-0.62462 0.68834-0.77750 0.72171-0.19479 0.22146
  -1  -1   0 8.85148 0.84552   1-0.68937 0.62565 0.72288-0.77869-0.33031 0.30361
  -3  -1   0 868.998 10.3289   1-0.37371 0.18255 0.92485-0.98067-0.22000 0.13995
  -5  -1   0 1369.42  16.591   1-0.32908 0.01048 0.94139-0.99722-0.20459 0.07117
  -7  -1   0 759.148 14.9658   1-0.34363-0.10240 0.93612-0.99197-0.21124 0.02446
  -9  -1   0 62.9996 5.69305   1-0.37920-0.19427 0.92233-0.97818-0.22568-0.01446
 -11  -1   0 291.025 12.3047   1-0.42453-0.27638 0.90246-0.95832-0.24358-0.04993
 -13  -1   0 194.191 11.1993   1-0.47514-0.35321 0.87701-0.93289-0.26319-0.08369
 -15  -1   0 250.684 15.1271   1-0.52891-0.42687 0.84585-0.90174-0.28364-0.11659
 -15  -1   1 33.2324 3.65305   1-0.51553-0.38978 0.85670-0.91256-0.22891-0.05081
 -13  -1   1 212.841 11.8899   1-0.46446-0.31342 0.88540-0.94125-0.20935-0.01701
 -11  -1   1 113.219  7.8618   1-0.41775-0.23269 0.90834-0.96419-0.19112 0.01813
  -9  -1   1 54.6147  5.1315   1-0.37857-0.14444 0.92535-0.98118-0.17547 0.05584
  -7  -1   1 24.5137 2.55834   1-0.35392-0.04165 0.93505-0.99087-0.16510 0.09883
  -5  -1   1 57.9722 3.59412   1-0.36295 0.09482 0.93162-0.98743-0.16724 0.15433
  -3  -1   1 28.5624 2.28316   1-0.47891 0.33821 0.87777-0.93357-0.20846 0.24891
  -1  -1   1 86.3812 2.54569   1-0.97685 0.96359 0.20623-0.26202-0.35766 0.45148
   1  -1   1 121.702 3.45243   1-0.43915 0.55333-0.88843 0.83266-0.06250 0.20968
   3  -1   1 418.724 8.18525   1-0.13621 0.37782-0.98129 0.92553 0.06648 0.13407
   5  -1   1 1595.30 19.5939   1 0.01516 0.35389-0.99071 0.93497 0.12886 0.12505
   7  -1   1  6.2785 1.04236   1 0.12352 0.37297-0.98330 0.92757 0.17284 0.13443
   9  -1   1 85.7842 6.95347   1 0.21442 0.40951-0.96779 0.91207 0.20926 0.15137
  11  -1   1 29.3281 2.92456   1 0.29659 0.45477-0.94613 0.89043 0.24176 0.17224
  13  -1   1 15.5692 2.19469   1 0.37383 0.50497-0.91870 0.86301 0.27186 0.19550
  14   0   1 2.18086 4.17603   1 0.46313 0.47939-0.87740 0.87751 0.30719 0.18687
  12   0   1-4.11961 3.16926   1 0.39781 0.41728-0.90854 0.90864 0.28211 0.15858
  10   0   1-1.39962 3.70306   1 0.33195 0.35570-0.93433 0.93442 0.25644 0.13089
   8   0   1  -1.084 2.42389   1 0.26519 0.29502-0.95520 0.95527 0.23005 0.10391
   6   0   1 0.53943 1.90715   1 0.19673 0.23604-0.97143 0.97149 0.20265 0.07796
   4   0   1 1.13186 1.53256   1 0.12441 0.18092-0.98316 0.98321 0.17338 0.05386
   2   0   1-0.70827 1.26037   1 0.03985 0.13805-0.99008 0.99011 0.13886 0.03501
   0   0   1 3.14092 0.46919   1-0.15182 0.20228-0.97895 0.97897 0.06026 0.06026
  -2   0   1 4.54097 0.52178   1-0.14710 0.07012 0.98887-0.98885-0.08128 0.14843
  -4   0   1 6.21476 0.66173   1-0.14388-0.06053 0.98931-0.98930-0.08124 0.09503
  -6   0   1-1.85776 1.85776   1-0.19149-0.14035 0.98121-0.98122-0.10091 0.06133
  -8   0   1 0.86732 2.18273   1-0.24791-0.21137 0.96851-0.96853-0.12375 0.03082
 -10   0   1 2.30006   1.878   1-0.30742-0.27930 0.95131-0.95135-0.14751 0.00121
 -12   0   1 0.98335 3.67934   1-0.36838-0.34578 0.92944-0.92949-0.17151-0.02815
 -14   0   1-3.08651  3.7549   1-0.43011-0.41148 0.90257-0.90263-0.19546-0.05757
 -16   0   1-1.51768 4.79931   1-0.49232-0.47671 0.87025-0.87032-0.21920-0.08719
 -15   1   1 26.9906  2.5882   1-0.40671-0.49860 0.91336-0.85763-0.18548-0.09422
 -13   1   1 195.984 11.2284   1-0.33373-0.44414 0.94244-0.88669-0.15720-0.06914
 -11   1   1 109.316 8.02225   1-0.25753-0.39290 0.96600-0.91024-0.12723-0.04574
  -9   1   1 53.8913 5.08875   1-0.17577-0.34723 0.98414-0.92836-0.09465-0.02496
  -7   1   1 21.5742 2.07926   1-0.08317-0.31239 0.99622-0.94043-0.05730-0.00895
  -5   1   1 57.8979   3.458   1 0.03505-0.30318 0.99904-0.94324-0.00905-0.00384
  -3   1   1 30.4906 2.12242   1 0.24004-0.38073 0.97041-0.91460 0.07615-0.03567
  -1   1   1 78.6436 2.37025   1 0.94010-0.95335 0.34086-0.28503 0.40257-0.30873
   1   1   1 120.763 3.72566   1 0.44289-0.32870-0.88851 0.94435 0.29397-0.14676
   3   1   1  418.46 8.54787   1 0.31159-0.06997-0.94152 0.99737 0.24656-0.04599
   5   1   1 1590.39 20.0479   1 0.30910 0.05996-0.94215 0.99801 0.24684 0.00710
   7   1   1 4.48916 2.86801   1 0.33969 0.15681-0.93157 0.98744 0.25952 0.04778
   9   1   1 85.8232 6.41778   1 0.38337 0.24056-0.91459 0.97047 0.27697 0.08369
  11   1   1 26.7565  3.1349   1 0.43353 0.31784-0.89212 0.94801 0.29661 0.11741
  13   1   1 15.7641 2.18271   1 0.48734 0.39147-0.86419 0.92010 0.31731 0.15007
  14   2   1 38.9277 4.92781   1 0.56656 0.37597-0.81486 0.92658 0.34803 0.14605
  12   2   1 77.0614 6.69067   1 0.52149 0.29361-0.84414 0.95584 0.33092 0.10980
  10   2   1 397.413 14.6103   1 0.48237 0.20529-0.86690 0.97859 0.31571 0.07164
   8   2   1 426.359 13.5711   1 0.45317 0.10706-0.88245 0.99413 0.30394 0.03005
   6   2   1 30.4299 3.10548   1 0.44204-0.00926-0.88816 0.99983 0.29869-0.01806
   4   2   1 15.7444 1.69717   1 0.46869-0.16334-0.87481 0.98647 0.30714-0.07988
   2   2   1 12.9774 1.27269   1 0.59013-0.41222-0.79940 0.91104 0.34899-0.17509
   0   2   1 93.0845 3.11573   1 0.92778-0.87731-0.36653 0.47817 0.45140-0.33086
  -2   2   1 214.132 4.52562   1 0.74898-0.82595 0.66258-0.55096 0.30437-0.23720
  -4   2   1 16.7962 1.64175   1 0.33828-0.54268 0.94074-0.82913 0.11895-0.10514
  -6   2   1 301.612 8.25156   1 0.12241-0.45425 0.99215-0.88055 0.02777-0.06732
  -8   2   1 9.33048 1.00339   1-0.01927-0.44000 0.99950-0.88792-0.03060-0.06232
 -10   2   1 12.4022 1.42949   1-0.12994-0.45677 0.99123-0.87966-0.07544-0.07083
 -12   2   1 71.9101 5.60135   1-0.22519-0.48895 0.97406-0.86250-0.11348-0.08616
 -14   2   1 18.6185 2.01264   1-0.31177-0.52982 0.94994-0.83839-0.14755-0.10545
 -16   2   1 77.5656 6.62955   1-0.39303-0.57599 0.91935-0.80781-0.17903-0.12733
 -15   3   1 10.0355 1.95145   1-0.30054-0.60475 0.95357-0.78623-0.14192-0.13775
 -13   3   1 18.4698 2.05485   1-0.20699-0.57087 0.97811-0.81075-0.10509-0.12122
 -11   3   1 130.171 8.52206   1-0.10381-0.54661 0.99433-0.82696-0.06382-0.10913
  -9   3   1 27.2258  2.5027   1 0.01521-0.53819 0.99959-0.83221-0.01542-0.10416
  -7   3   1 16.5549 1.44075   1 0.16230-0.55785 0.98644-0.81905 0.04552-0.11174
  -5   3   1 3.10833 1.78213   1 0.36338-0.63149 0.93138-0.76398 0.13107-0.14392
  -3   3   1  176.40 5.00177   1 0.66526-0.80593 0.74655-0.57914 0.26626-0.22576
  -1   3   1 265.459  5.3889   1 0.98319-0.99643 0.18081-0.01338 0.43540-0.34153
   1   3   1 294.826 6.57365   1 0.86863-0.75443-0.48834 0.65578 0.43920-0.29197
   3   3   1 267.026 7.59617   1 0.66581-0.42418-0.73808 0.90554 0.37743-0.17684
   5   3   1 221.401 8.25891   1 0.57200-0.20293-0.81167 0.97914 0.34649-0.09253
   7   3   1 28.6365 2.67608   1 0.54214-0.04563-0.83140 0.99888 0.33721-0.02989
   9   3   1 118.458  7.8155   1 0.54508 0.07887-0.82932 0.99681 0.33946 0.02123
  11   3   1 3.90281 3.10427   1 0.56613 0.18525-0.81512 0.98262 0.34807 0.06598
  13   3   1 32.5532 2.84495   1 0.59801 0.28081-0.79221 0.95972 0.36037 0.10704
  14   4   1 70.8102 5.66014   1 0.66497 0.27757-0.73737 0.96069 0.38580 0.10831
  12   4   1 77.7548 6.78495   1 0.63781 0.17730-0.76081 0.98412 0.37541 0.06533
  10   4   1 138.682 8.93293   1 0.62117 0.06650-0.77444 0.99774 0.36853 0.01885
   8   4   1 0.82979 3.26691   1 0.62095-0.06072-0.77482 0.99811 0.36724-0.03323
   6   4   1 107.759 6.75229   1 0.64744-0.21465-0.75338 0.97666 0.37506-0.09440
   4   4   1 93.5082 5.54779   1 0.71832-0.41296-0.68744 0.91070 0.39739-0.17010
   2   4   1 170.689 5.82653   1 0.85319-0.67527-0.51396 0.73721 0.43751-0.26359
   0   4   1 1636.20  15.206   1 0.99306-0.94257-0.10563 0.32887 0.46267-0.34211
  -2   4   1  434.70 7.87447   1 0.89051-0.96746 0.45499-0.23176 0.37996-0.31276
  -4   4   1 1.02445 1.10653   1 0.60674-0.81112 0.79482-0.57161 0.24080-0.22696
  -6   4   1 858.395 14.4803   1 0.36095-0.69277 0.93236-0.70916 0.13144-0.17096
  -8   4   1 767.788 15.7083   1 0.17585-0.63511 0.98416-0.76097 0.05251-0.14540
 -10   4   1 217.492 9.88233   1 0.02992-0.61662 0.99929-0.77612-0.00811-0.13814
 -12   4   1 255.327 12.2567   1-0.09244-0.62170 0.99548-0.77232-0.05795-0.14167
 -14   4   1 24.1415 2.47781   1-0.20016-0.64141 0.97956-0.75640-0.10106-0.15192
 -15   5   1 211.862 13.4254   1-0.20259-0.70269 0.97909-0.70014-0.10059-0.17906
 -13   5   1 193.722  11.298   1-0.09234-0.68551 0.99552-0.71656-0.05650-0.16978
 -11   5   1  248.03 11.7176   1 0.03084-0.68125 0.99930-0.72033-0.00633-0.16659
  -9   5   1 5.69616 1.01399   1 0.17338-0.69636 0.98463-0.70564 0.05290-0.17246
  -7   5   1 6.26169 0.98645   1 0.34499-0.74053 0.93842-0.65942 0.12603-0.19223
  -5   5   1 31.0533  2.5125   1 0.55672-0.82482 0.83062-0.55161 0.21964-0.23247
  -3   5   1 139.393 5.14549   1 0.80006-0.94073 0.59999-0.32097 0.33476-0.29423
  -1   5   1 499.807 9.16339   1 0.98011-0.99334 0.19634 0.08269 0.43709-0.34319
   1   5   1  97.373 4.55236   1 0.96905-0.85484-0.23790 0.51695 0.46527-0.31801
   3   5   1 978.852 15.7343   1 0.85502-0.61337-0.51047 0.78952 0.44062-0.24000
   5   5   1 1216.33 19.9669   1 0.76004-0.39096-0.64129 0.92036 0.41335-0.15937
   7   5   1 569.207 15.2433   1 0.70668-0.21016-0.69856 0.97764 0.39740-0.09005
   9   5   1 167.872 9.90277   1 0.68531-0.06135-0.71900 0.99809 0.39156-0.03085
  13   5   1 8.21134 2.24621   1 0.69978 0.17905-0.70471 0.98383 0.39875 0.06868
  12   6   1 1.34382 3.42608   1 0.74048 0.07464-0.66229 0.99721 0.41336 0.02741
  10   6   1 37.8403 3.82959   1 0.73936-0.05168-0.66375 0.99865 0.41179-0.02439
   8   6   1 42.8723 4.37464   1 0.75551-0.19527-0.64584 0.98073 0.41573-0.08169
   6   6   1 15.6068  1.4803   1 0.79550-0.36270-0.59697 0.93185 0.42695-0.14628
   4   6   1 11.2531 1.14776   1 0.86449-0.55912-0.49399 0.82886 0.44585-0.21854
   2   6   1 0.69874 1.75844   1 0.95194-0.77401-0.29723 0.63208 0.46535-0.29140
   0   6   1 231.118 6.98449   1 0.99868-0.94818 0.02369 0.31115 0.45961-0.33903
  -2   6   1 66.8242 4.10537   1 0.91658-0.99352 0.39961-0.06478 0.39842-0.33120
  -4   6   1 130.466 5.82716   1 0.72324-0.92762 0.69065-0.35584 0.29892-0.28506
  -6   6   1 13.8249 1.39874   1 0.51006-0.84187 0.86006-0.52525 0.20028-0.23978
  -8   6   1 9.58124  1.2588   1 0.32107-0.78032 0.94689-0.61210 0.11727-0.21014
 -10   6   1 0.85461 2.41721   1 0.16035-0.74703 0.98687-0.65209 0.04894-0.19517
 -12   6   1 5.22503 1.67593   1 0.02172-0.73584 0.99957-0.66480-0.00859-0.19100
 -14   6   1 6.55667 4.14681   1-0.10108-0.74048 0.99471-0.65995-0.05852-0.19443
 -15   7   1  90.025 8.51016   1-0.11697-0.78830 0.99299-0.60244-0.06334-0.21628
 -13   7   1 32.9983 3.61726   1 0.00492-0.78275 0.99983-0.60926-0.01391-0.21235
 -11   7   1   57.49 5.07253   1 0.13978-0.79018 0.99002-0.59945 0.04191-0.21480
  -9   7   1 75.9715 6.73776   1 0.29181-0.81477 0.95634-0.56575 0.10631-0.22584
  -7   7   1 2.18841 1.00881   1 0.46466-0.86019 0.88542-0.49482 0.18172-0.24789
  -5   7   1 241.041 8.37493   1 0.65602-0.92411 0.75478-0.36416 0.26884-0.28165
  -3   7   1 31.1675 2.69021   1 0.84332-0.98398 0.53742-0.14680 0.36060-0.32005
  -1   7   1 1101.33 15.9695   1 0.97148-0.98470 0.23519 0.15545 0.43487-0.34096
   1   7   1 107.353 5.71095   1 0.99521-0.88099-0.07946 0.47011 0.46831-0.32103
   3   7   1 957.626 17.1776   1 0.94398-0.70232-0.32046 0.71112 0.46648-0.26584
   5   7   1 658.285 15.7289   1 0.87759-0.50850-0.47018 0.86086 0.45200-0.19799
   7   7   1 858.853 19.8228   1 0.82673-0.33020-0.55317 0.94385 0.43890-0.13153
   9   7   1 169.474 9.89123   1 0.79706-0.17309-0.59419 0.98489 0.43123-0.07050
  11   7   1 187.138  12.053   1 0.78565-0.03425-0.60870 0.99941 0.42894-0.01485
  13   7   1 19.8999 2.77552   1 0.78823 0.09061-0.60517 0.99589 0.43094 0.03651
  12   8   1 81.1632 8.29686   1 0.82584-0.01071-0.55342 0.99994 0.44364-0.00285
  10   8   1 70.9367 6.11255   1 0.83314-0.14545-0.54284 0.98934 0.44457-0.05714
   8   8   1 100.734 7.83525   1 0.85471-0.29446-0.50910 0.95560 0.44953-0.11546
   4   8   1  3.8848 2.08935   1 0.94262-0.63724-0.32363 0.77010 0.46880-0.24147
   2   8   1 992.452 17.5856   1 0.98838-0.81043-0.13757 0.58403 0.47241-0.29844
   0   8   1 1855.72 22.6353   1 0.99224-0.94173 0.11685 0.32960 0.45435-0.33374
  -2   8   1 697.073 13.7278   1 0.91786-0.99479 0.39644 0.04999 0.40321-0.33596
  -4   8   1 556.662 12.8584   1 0.77177-0.97614 0.63596-0.18954 0.32631-0.31242
  -6   8   1 1168.85 20.2505   1 0.59477-0.92657 0.80392-0.35751 0.24222-0.28170
  -8   8   1 1064.39  21.065   1 0.41947-0.87871 0.90771-0.46131 0.16346-0.25630
 -10   8   1 521.599 16.2827   1 0.25856-0.84524 0.96588-0.51950 0.09374-0.23994
 -12   8   1 172.013 10.9216   1 0.11350-0.82761 0.99341-0.54704 0.03257-0.23214
 -14   8   1 182.812 12.0452   1-0.01801-0.82354 0.99971-0.55335-0.02165-0.23128
 -13   9   1 87.5137 7.50079   1 0.08260-0.86042 0.99648-0.49431 0.02141-0.24765
 -11   9   1  95.546 7.98435   1 0.22208-0.87247 0.97494-0.47276 0.07992-0.25279
  -9   9   1 15.2617 1.60688   1 0.37390-0.89686 0.92742-0.42522 0.14524-0.26475
  -5   9   1 138.034 7.51882   1 0.70395-0.97203 0.71032-0.20810 0.29524-0.30803
  -3   9   1 195.075  8.0505   1 0.85463-0.99527 0.51914-0.01690 0.37049-0.32991
  -1   9   1 204.274 8.12688   1 0.95903-0.97224 0.28158 0.22066 0.43059-0.33665
   1   9   1 104.752 5.97417   1 0.99794-0.88371 0.03786 0.46439 0.46497-0.31766
   3   9   1 232.085 9.57782   1 0.98344-0.74177-0.16714 0.66941 0.47521-0.27454
   5   9   1 472.037  14.512   1 0.94556-0.57646-0.31439 0.81667 0.47194-0.21791
   7   9   1 358.499 13.7406   1 0.90765-0.41110-0.40912 0.91141 0.46486-0.15747
   9   9   1 162.168 10.6068   1 0.88000-0.25602-0.46429 0.96660 0.45902-0.09827
  11   9   1 47.5908  4.2927   1 0.86481-0.11340-0.49120 0.99352 0.45613-0.04201
  12  10   1 -7.7389 5.79126   1 0.89276-0.07762-0.43882 0.99695 0.46614-0.02532
  10  10   1 61.8744 5.93214   1 0.90287-0.21517-0.41838 0.97650 0.46748-0.08003
   8  10   1 24.7414 3.34369   1 0.92283-0.36256-0.37368 0.93178 0.47100-0.13691
   6  10   1  7.3147 1.44331   1 0.95114-0.51831-0.29671 0.85480 0.47552-0.19480
   4  10   1 33.6005 3.90225   1 0.98125-0.67586-0.17802 0.73610 0.47776-0.25039
   2  10   1    0.00 2.53505   1 0.99821-0.82025-0.01160 0.56967 0.47128-0.29728
   0  10   1 60.5167 5.05958   1 0.97989-0.92937 0.19535 0.36271 0.44778-0.32715
  -2  10   1 0.99228 1.90008   1 0.90919-0.98611 0.41580 0.14224 0.40238-0.33511
  -4  10   1 142.399 7.51218   1 0.78901-0.99336 0.61439-0.05636 0.33879-0.32488
  -6  10   1-0.39304 2.69453   1 0.63944-0.97123 0.76890-0.21089 0.26664-0.30610
 -10  10   1 40.7627  4.5511   1 0.32757-0.91424 0.94479-0.38680 0.12688-0.27306
 -12  10   1 70.9251 6.13984   1 0.18278-0.89688 0.98309-0.42511 0.06504-0.26458
 -13  11   1 214.753 13.5998   1 0.14090-0.91872 0.98998-0.37620 0.04922-0.27543
 -11  11   1 86.8059 8.08436   1 0.28018-0.93056 0.95992-0.34613 0.10826-0.28111
  -9  11   1 46.7203  5.0553   1 0.42677-0.94971 0.90437-0.29057 0.17207-0.29155
  -7  11   1 116.917 8.23416   1 0.57735-0.97285 0.81655-0.20274 0.23980-0.30593
  -5  11   1 35.4956 3.60332   1 0.72364-0.99171 0.69022-0.07640 0.30860-0.32136
  -3  11   1 398.731 12.6943   1 0.85116-0.99179 0.52468 0.08915 0.37274-0.33214
  -1  11   1 40.0218 3.73035   1 0.94297-0.95617 0.33135 0.28250 0.42462-0.33065
   1  11   1 590.169 15.4813   1 0.98972-0.87548 0.13452 0.47934 0.45874-0.31141
   3  11   1 576.954 16.5597   1 0.99717-0.75549-0.03962 0.65350 0.47553-0.27483
   5  11   1 1067.51 23.8563   1 0.98140-0.61229-0.17600 0.78988 0.48030-0.22625
   7  11   1 410.863 16.0822   1 0.95819-0.46164-0.27281 0.88671 0.47925-0.17183
   9  11   1 420.934 17.5901   1 0.93742-0.31344-0.33552 0.94943 0.47671-0.11592
  11  11   1 125.962 11.0598   1 0.92346-0.17204-0.37108 0.98500 0.47492-0.06078
  10  12   1 10.3652 5.23522   1 0.95108-0.26337-0.29480 0.96451 0.48185-0.09438
   8  12   1    0.00 3.17225   1 0.96589-0.40562-0.24401 0.91371 0.48288-0.14877
   6  12   1  65.877 6.03287   1 0.98323-0.55039-0.16458 0.83427 0.48284-0.20209
   4  12   1 93.0081 7.49746   1 0.99634-0.69094-0.05196 0.72164 0.47872-0.25133
   2  12   1 298.501 12.5122   1 0.99404-0.81607 0.09439 0.57528 0.46600-0.29198
   0  12   1 718.411 18.2355   1 0.96301-0.91248 0.26651 0.40315 0.43994-0.31928
  -2  12   1 526.787 15.3902   1 0.89434-0.97124 0.44672 0.22292 0.39826-0.33096
  -4  12   1 393.419 13.7289   1 0.78948-0.99382 0.61371 0.05593 0.34307-0.32914
  -6  12   1 684.685 18.7806   1 0.65923-0.99102 0.75199-0.08237 0.27982-0.31925
  -8  12   1 455.694 16.1522   1 0.51684-0.97605 0.85613-0.18652 0.21417-0.30697
 -10  12   1 265.599 13.9471   1 0.37238-0.95903 0.92809-0.25850 0.15003-0.29619
 -12  12   1 132.175 11.0088   1 0.23151-0.94561 0.97282-0.30323 0.08930-0.28881
 -11  13   1-1.40523 4.76537   1 0.31771-0.96808 0.94820-0.22281 0.12815-0.30097
  -9  13   1 13.4455 1.88158   1 0.45717-0.98010 0.88942-0.16401 0.18934-0.30880
  -7  13   1 15.2093 2.11324   1 0.59576-0.99126 0.80321-0.07779 0.25217-0.31826
  -5  13   1 0.49664  4.0652   1 0.72632-0.99437 0.68735 0.03808 0.31392-0.32666
  -3  13   1 3.28682 3.66727   1 0.83880-0.97942 0.54411 0.18133 0.37044-0.32981
  -1  13   1  146.31 8.89001   1 0.92321-0.93640 0.38292 0.34253 0.41704-0.32305
   1  13   1 3.83476 1.28324   1 0.97450-0.86025 0.21955 0.50592 0.45056-0.30321
   3  13   1  1.5692 4.52989   1 0.99573-0.75404 0.07063 0.65485 0.47103-0.27031
   5  13   1 26.6253 2.59231   1 0.99611-0.62698-0.05252 0.77801 0.48130-0.22722
   7  13   1 49.0555 3.81802   1 0.98606-0.48950-0.14595 0.87145 0.48526-0.17782
   9  13   1 24.6308 2.73684   1 0.97362-0.34962-0.21106 0.93658 0.48622-0.12541
   8  14   1 158.322 12.2462   1 0.98931-0.42902-0.12148 0.90279 0.48742-0.15328
   6  14   1 18.9887 2.37316   1 0.99637-0.56352-0.04394 0.82524 0.48342-0.20264
   4  14   1 0.60199 4.21394   1 0.99621-0.69080 0.05978 0.72151 0.47463-0.24722
   2  14   1 109.349 8.63597   1 0.98082-0.80284 0.18793 0.59334 0.45800-0.28395
   0  14   1 21.3863 2.07482   1 0.94194-0.89140 0.33350 0.44777 0.43072-0.31004
  -2  14   1 143.706 9.62914   1 0.87449-0.95139 0.48432 0.29693 0.39165-0.32433
  -4  14   1 53.4083 5.21029   1 0.77930-0.98363 0.62649 0.15475 0.34212-0.32816
  -6  14   1  126.20 9.44405   1 0.66261-0.99438 0.74898 0.03225 0.28543-0.32483
  -8  14   1 13.6958 2.01598   1 0.53291-0.99212 0.84622-0.06501 0.22536-0.31812
 -10  14   1 83.0808 7.40674   1 0.39775-0.98440 0.91753-0.13633 0.16498-0.31111
  -9  15   1 20.6394 2.82226   1 0.47028-0.99320 0.88256-0.04555 0.19911-0.31855
  -7  15   1  41.461 4.36984   1 0.59864-0.99412 0.80104 0.03598 0.25751-0.32359
  -5  15   1 19.6547 2.34701   1 0.71746-0.98551 0.69652 0.14052 0.31377-0.32648
  -3  15   1  1.1458   4.051   1 0.81983-0.96044 0.57220 0.26485 0.36487-0.32422
  -1  15   1 124.136 9.66941   1 0.89955-0.91273 0.43556 0.40150 0.40782-0.31381
   1  15   1 45.2443 5.34792   1 0.95368-0.83942 0.29745 0.53962 0.44065-0.29328
   3  15   1 386.263 16.6053   1 0.98399-0.74229 0.16918 0.66790 0.46326-0.26251
   5  15   1 214.542 13.5797   1 0.99605-0.62691 0.05927 0.77783 0.47724-0.22314
   7  15   1 176.394 13.2797   1 0.99682-0.50025-0.02802 0.86513 0.48508-0.17761
   6  16   1-3.08585 5.11731   1 0.99539-0.56253 0.06720 0.82571 0.47904-0.19824
   4  16   1 109.833 9.35358   1 0.98513-0.67970 0.16115 0.73175 0.46692-0.23949
   2  16   1 3.31163 4.54068   1 0.96064-0.78265 0.27333 0.61955 0.44781-0.27374
   0  16   1 128.583 9.76467   1 0.91661-0.86606 0.39789 0.49498 0.41999-0.29928
  -2  16   1 88.5747 8.32208   1 0.84996-0.92685 0.52610 0.36676 0.38288-0.31553
  -4  16   1 151.081 11.1249   1 0.76119-0.96551 0.64828 0.24456 0.33736-0.32337
  -6  16   1 97.0189 9.52256   1 0.65413-0.98589 0.75634 0.13649 0.28555-0.32493
  -5  17   1 5.73043 1.57366   1 0.69976-0.96780 0.71422 0.23442 0.30946-0.32214
  -3  17   1  17.776 2.20408   1 0.79511-0.93571 0.60599 0.34266 0.35660-0.31592
  -1  17   1 2.74129 3.99609   1 0.87170-0.88486 0.48888 0.45979 0.39688-0.30284
   1  17   1 3.52279 5.12925   1 0.92771-0.81343 0.37072 0.57795 0.42902-0.28162
   3  17   1 18.3119 2.21644   1 0.96422-0.72251 0.25962 0.68906 0.45286-0.25210
   1  17   2 51.7211 4.86536   1 0.93939-0.77465 0.32708 0.62162 0.48702-0.21910
  -1  17   2 42.2019 4.58293   1 0.89128-0.85398 0.44381 0.50488 0.45814-0.24359
  -3  17   2 116.897  10.726   1 0.82243-0.91257 0.56270 0.38598 0.42082-0.25963
  -6  16   2 36.7698 3.53818   1 0.69207-0.97336 0.71848 0.17437 0.35362-0.27248
  -4  16   2 151.688 10.6775   1 0.79314-0.94700 0.60404 0.28883 0.40350-0.26900
  -2  16   2 30.2697 2.70457   1 0.87397-0.90040 0.47799 0.41489 0.44612-0.25826
   0  16   2 160.491 11.1621   1 0.93177-0.83076 0.34950 0.54339 0.47972-0.23850
   2  16   2 27.0328 3.32751   1 0.96750-0.73905 0.22838 0.66453 0.50397-0.20939
   4  16   2 25.9734 2.69316   1 0.98541-0.62952 0.12255 0.77037 0.52000-0.17205
   5  15   2 34.3883 3.46388   1 0.99196-0.57237 0.02263 0.81449 0.52843-0.15381
   3  15   2 340.237 16.3483   1 0.98557-0.69341 0.12413 0.71298 0.51732-0.19606
   1  15   2 4.43986 3.53144   1 0.96351-0.79878 0.24652 0.59058 0.49844-0.23055
  -1  15   2 356.501 15.6169   1 0.91917-0.88188 0.38274 0.45434 0.46966-0.25513
  -3  15   2 3.82243 1.57887   1 0.84901-0.93916 0.52201 0.31507 0.43034-0.26917
  -5  15   2  511.70 18.2629   1 0.75428-0.97187 0.65260 0.18446 0.38183-0.27402
  -7  15   2 -1.9824 4.98892   1 0.64040-0.98542 0.76539 0.07166 0.32695-0.27251
  -9  15   2 206.915   13.43   1 0.51446-0.98692 0.85555-0.01851 0.26890-0.26782
 -10  14   2  20.307 2.65897   1 0.44364-0.97982 0.89461-0.11338 0.23514-0.26076
  -8  14   2 19.0672 2.50674   1 0.57787-0.98662 0.81404-0.03280 0.29582-0.26808
  -6  14   2 2.01604 1.82245   1 0.70419-0.98550 0.70697 0.07428 0.35525-0.27414
  -4  14   2 12.1836 1.83192   1 0.81423-0.96810 0.57564 0.20562 0.40993-0.27546
  -2  14   2 3.80811  4.2489   1 0.89968-0.92611 0.42785 0.35343 0.45597-0.26814
   0  14   2 4.48046 3.16816   1 0.95589-0.85488 0.27649 0.50480 0.49059-0.24940
   2  14   2 9.65026 5.25806   1 0.98448-0.75604 0.13573 0.64557 0.51341-0.21885
   4  14   2 41.6248 3.73124   1 0.99239-0.63651 0.01620 0.76511 0.52643-0.17851
   6  14   2 9.69678 2.13774   1 0.98836-0.50505-0.07723 0.85855 0.53280-0.13151
   7  13   2  103.92 9.99966   1 0.97499-0.42796-0.17455 0.90008 0.53308-0.10512
   5  13   2 1.64526 1.66197   1 0.98724-0.56765-0.09282 0.81833 0.53084-0.15625
   3  13   2 203.971 11.4141   1 0.99272-0.70057 0.01901 0.70649 0.52373-0.20250
   1  13   2-0.52672 4.24654   1 0.98143-0.81671 0.15955 0.56595 0.50784-0.23997
  -1  13   2 442.088 15.5118   1 0.94277-0.90549 0.32021 0.40527 0.47956-0.26506
  -3  13   2-2.97203 3.21016   1 0.87064-0.96079 0.48541 0.24006 0.43758-0.27644
  -5  13   2 84.8803 7.40131   1 0.76720-0.98480 0.63776 0.08770 0.38402-0.27624
  -7  13   2 86.8945 7.59669   1 0.64151-0.98654 0.76481-0.03937 0.32340-0.26898
  -9  13   2 56.2626 5.51939   1 0.50438-0.97684 0.86184-0.13641 0.26037-0.25932
 -11  13   2 239.807 13.8474   1 0.36432-0.96423 0.92996-0.20454 0.19827-0.25058
 -12  12   2 6.34683 4.73065   1 0.27784-0.94147 0.95952-0.28990 0.15894-0.23795
 -10  12   2 107.418 9.52897   1 0.42060-0.95679 0.90595-0.23632 0.22108-0.24672
  -8  12   2 43.7855 4.34135   1 0.56563-0.97438 0.82293-0.15329 0.28624-0.25852
  -6  12   2 390.742  14.773   1 0.70563-0.98695 0.70594-0.03629 0.35186-0.27077
  -4  12   2 0.90944 3.21536   1 0.82871-0.98259 0.55502 0.11464 0.41316-0.27872
  -2  12   2 62.7553 6.02084   1 0.92123-0.94768 0.37944 0.29023 0.46404-0.27623
   0  12   2 4.14333 3.82412   1 0.97496-0.87396 0.19834 0.47134 0.49982-0.25864
   2  12   2  18.697 1.79236   1 0.99282-0.76439 0.03345 0.63625 0.52009-0.22555
   4  12   2 23.1088  3.1582   1 0.98676-0.63090-0.10065 0.77036 0.52859-0.18069
   6  12   2 4.44979 4.16846   1 0.97024-0.48694-0.19980 0.86952 0.53037-0.12911
   8  12   2 67.6719 6.70204   1 0.95293-0.34219-0.26686 0.93659 0.52953-0.07490
   9  11   2 157.982 12.2474   1 0.92396-0.24951-0.35193 0.96587 0.52269-0.04139
   7  11   2 78.4541 7.69707   1 0.94255-0.39554-0.30142 0.91534 0.52524-0.09731
   5  11   2 120.079 8.92944   1 0.96620-0.54663-0.21924 0.83316 0.52753-0.15296
   3  11   2 423.708 15.0421   1 0.98737-0.69523-0.09854 0.71244 0.52604-0.20484
   1  11   2 474.503 14.9999   1 0.99198-0.82728 0.06289 0.55100 0.51500-0.24716
  -1  11   2 179.138 8.90541   1 0.96232-0.92505 0.25538 0.35849 0.48802-0.27354
  -3  11   2 284.503 11.3265   1 0.88703-0.97720 0.45517 0.15869 0.44227-0.28115
  -5  11   2 374.325 12.9195   1 0.77023-0.98783 0.63455-0.02070 0.38142-0.27366
  -7  11   2 156.847 9.30525   1 0.62799-0.97303 0.77633-0.16249 0.31312-0.25873
  -9  11   2 91.7072 7.57793   1 0.47703-0.94951 0.87757-0.26375 0.24427-0.24324
 -11  11   2 242.634 13.4639   1 0.32810-0.92801 0.94358-0.32977 0.17876-0.23110
 -13  11   2 52.2559 6.34202   1 0.18601-0.91336 0.98158-0.36778 0.11802-0.22372
 -14  10   2-1.48542 3.93006   1 0.09088-0.88196 0.99498-0.43699 0.07641-0.20881
 -12  10   2 183.828 12.0111   1 0.22915-0.89279 0.97249-0.41449 0.13451-0.21354
 -10  10   2 97.2798 8.10616   1 0.37754-0.91374 0.92497-0.36695 0.19845-0.22412
  -6  10   2 101.656 6.91677   1 0.69213-0.97346 0.71961-0.16157 0.34144-0.26037
  -4  10   2 59.3549 5.77051   1 0.83472-0.98861 0.54644 0.01162 0.41214-0.27772
  -2  10   2 18.9834 1.97647   1 0.93882-0.96527 0.33386 0.22420 0.47032-0.28253
   0  10   2  230.91 10.0351   1 0.98838-0.88739 0.11197 0.44611 0.50738-0.26623
   2  10   2 101.917  7.5144   1 0.98930-0.76088-0.08312 0.64121 0.52307-0.22856
   4  10   2 112.062 7.81844   1 0.96364-0.60779-0.23134 0.78944 0.52475-0.17687
   6  10   2 26.1251  3.0454   1 0.93216-0.44887-0.33227 0.89038 0.52069-0.11945
   8  10   2 88.9009 7.15191   1 0.90637-0.29564-0.39469 0.95282 0.51612-0.06152
  10  10   2 196.981  13.677   1 0.89032-0.15215-0.42813 0.98627 0.51334-0.00538
  11   9   2 41.9467 4.06359   1 0.85440-0.05253-0.49449 0.99684 0.50238 0.03225
   9   9   2 35.7119 2.84096   1 0.86460-0.19016-0.47741 0.97975 0.50400-0.02273
   7   9   2 13.8458 1.79249   1 0.88734-0.34034-0.43552 0.93783 0.50883-0.08093
   5   9   2 259.789 11.9225   1 0.92240-0.50283-0.35870 0.86100 0.51606-0.14152
   3   9   2 78.5441 6.21462   1 0.96349-0.67136-0.23353 0.73582 0.52221-0.20103
   1   9   2 4.61919 2.90844   1 0.99224-0.82754-0.04919 0.55147 0.51916-0.25134
  -1   9   2 360.483 11.2726   1 0.97790-0.94065 0.18666 0.31561 0.49516-0.28071
  -3   9   2  102.58 6.22166   1 0.89713-0.98731 0.43547 0.06678 0.44369-0.28259
  -5   9   2 53.9638 4.94076   1 0.75865-0.97626 0.64886-0.14662 0.37172-0.26399
  -7   9   2  35.148 3.76469   1 0.59328-0.93833 0.80355-0.30131 0.29324-0.23887
  -9   9   2 212.313 10.2673   1 0.42656-0.89904 0.90346-0.40124 0.21818-0.21718
 -11   9   2 75.4178 7.33215   1 0.27008-0.87001 0.96200-0.45979 0.15021-0.20257
 -13   9   2 449.947 18.3516   1 0.12645-0.85381 0.99118-0.48898 0.08949-0.19521
 -14   8   2 1.36763 5.38438   1 0.02270-0.81379 0.99899-0.55261 0.04484-0.17726
 -12   8   2 89.7428 8.15222   1 0.15826-0.82191 0.98667-0.54027 0.10112-0.18017
 -10   8   2 3.76668 2.66345   1 0.30867-0.84488 0.95039-0.50398 0.16506-0.19075
  -8   8   2 20.2454 2.08002   1 0.47569-0.88446 0.87862-0.43219 0.23820-0.21053
  -6   8   2 33.5919 3.07707   1 0.65522-0.93656 0.75382-0.30739 0.32017-0.23914
  -4   8   2 163.117 7.36082   1 0.82771-0.98161 0.55761-0.11116 0.40449-0.27009
  -2   8   2 7.05267 0.99988   1 0.95240-0.97886 0.29331 0.15315 0.47463-0.28687
   0   8   2 38.0302 3.31322   1 0.99426-0.89329 0.01138 0.43509 0.51296-0.27183
   2   8   2 256.674 10.0592   1 0.96686-0.73845-0.22144 0.66793 0.52006-0.22557
   4   8   2 26.1365 2.17799   1 0.91421-0.55837-0.37947 0.82596 0.51166-0.16381
   6   8   2  53.711 4.66646   1 0.86703-0.38375-0.47446 0.92097 0.50090-0.09968
   8   8   2 6.73199 1.76012   1 0.83568-0.22496-0.52592 0.97244 0.49331-0.03874
  10   8   2  25.125 3.23019   1 0.82042-0.08227-0.54841 0.99495 0.49007 0.01787
  12   8   2-5.62335 6.17054   1 0.81852 0.04708-0.55079 0.99733 0.49070 0.07060
  11   7   2-0.71903  5.2346   1 0.77680 0.02507-0.60753 0.99826 0.47550 0.05911
   9   7   2  272.42 13.7516   1 0.78150-0.10707-0.60198 0.99271 0.47575 0.00549
   7   7   2 108.902 8.28445   1 0.80301-0.25601-0.57412 0.96483 0.48111-0.05323
   5   7   2 1518.46 25.9231   1 0.84561-0.42605-0.51151 0.90221 0.49238-0.11786
   3   7   2 7.00287 3.77116   1 0.90904-0.61692-0.39234 0.78303 0.50789-0.18673
   1   7   2 2065.82  25.101   1 0.97479-0.81010-0.18732 0.57800 0.51812-0.25033
  -1   7   2 50.1357 4.14039   1 0.98926-0.95201 0.11059 0.28008 0.50116-0.28672
  -3   7   2 2164.28 24.2345   1 0.89774-0.98793 0.43496-0.04430 0.43993-0.27886
  -5   7   2 83.0781 5.21569   1 0.72188-0.93950 0.69010-0.29946 0.35000-0.24230
  -7   7   2 351.295 11.0643   1 0.52572-0.87078 0.84965-0.45902 0.25888-0.20453
  -9   7   2 235.117 10.3115   1 0.34463-0.81713 0.93800-0.54739 0.17891-0.17793
 -11   7   2-8.35173 4.02128   1 0.18562-0.78555 0.98196-0.59136 0.11098-0.16336
 -13   7   2 253.325 13.4846   1 0.04569-0.77306 0.99828-0.60769 0.05267-0.15841
 -15   7   2 14.8998 2.47736   1-0.07968-0.77513 0.99608-0.60550 0.00151-0.16062
 -14   6   2 119.777 9.94351   1-0.06455-0.72655 0.99725-0.66247 0.00607-0.13851
 -12   6   2 1.04407 3.90654   1 0.06238-0.72604 0.99745-0.66265 0.05799-0.13707
 -10   6   2 434.216 14.5341   1 0.20736-0.74359 0.97767-0.64286 0.11857-0.14428
  -8   6   2 4.09746  2.6449   1 0.37746-0.78625 0.92533-0.59051 0.19154-0.16389
  -6   6   2 1149.16 18.3585   1 0.57798-0.85933 0.81499-0.48016 0.28085-0.19984
  -4   6   2 17.2149 1.90124   1 0.79556-0.94948 0.60333-0.26849 0.38430-0.24993
  -2   6   2 1262.19 17.2098   1 0.96139-0.98786 0.26303 0.07182 0.47637-0.28863
   0   6   2 103.618 5.24833   1 0.98679-0.88583-0.11665 0.45152 0.51518-0.27408
   2   6   2 61.8396 4.86355   1 0.90920-0.68080-0.39297 0.72785 0.50537-0.21091
   4   6   2 173.435 8.42005   1 0.82329-0.46746-0.54660 0.88150 0.48337-0.13554
   6   6   2 207.988 10.1606   1 0.76561-0.28234-0.62266 0.95756 0.46704-0.06585
   8   6   2 355.207 14.5577   1 0.73647-0.12576-0.65572 0.99064 0.45901-0.00446
  10   6   2 15.5276 2.14921   1 0.72876 0.00939-0.66374 0.99867 0.45773 0.05018
  12   6   2 132.304 11.4813   1 0.73616 0.12942-0.65539 0.99033 0.46131 0.09997
  13   5   2 23.9686 2.79388   1 0.70022 0.22907-0.69310 0.97225 0.44827 0.13968
  11   5   2 6.90664 2.10029   1 0.68048 0.12138-0.71235 0.99149 0.44055 0.09404
   9   5   2 97.0664 8.11139   1 0.67283 0.00159-0.71973 0.99885 0.43680 0.04442
   7   5   2 183.771 10.3092   1 0.68340-0.13642-0.71025 0.98936 0.43912-0.01126
   5   5   2 359.698  12.244   1 0.72178-0.30223-0.67249 0.95159 0.45050-0.07600
   3   5   2 2.09969 2.34272   1 0.80042-0.50831-0.57951 0.85860 0.47398-0.15284
   1   5   2 581.886  12.218   1 0.91866-0.75399-0.37205 0.65112 0.50500-0.23723
  -1   5   2 160.283 5.85287   1 0.99498-0.95774 0.01792 0.26114 0.50609-0.29169
  -3   5   2 349.598 8.62228   1 0.87814-0.96834 0.47429-0.19524 0.42521-0.26417
  -5   5   2  172.87 6.80374   1 0.63487-0.85251 0.77146-0.49243 0.30532-0.19764
  -7   5   2  298.06 9.45331   1 0.40615-0.75122 0.91316-0.63413 0.20247-0.14815
  -9   5   2 348.805 11.8663   1 0.22157-0.69408 0.97460-0.69559 0.12306-0.12210
 -11   5   2 183.027  9.7587   1 0.07102-0.67096 0.99693-0.71793 0.06007-0.11247
 -13   5   2 0.56324 3.94271   1-0.05698-0.67040 0.99777-0.71879 0.00764-0.11341
 -15   5   2 95.5098 9.43898   1-0.17015-0.68467 0.98472-0.70575-0.03785-0.12128
 -16   4   2 1.49744 5.29425   1-0.26966-0.64889 0.96220-0.73903-0.07862-0.10721
 -14   4   2 613.615 20.6019   1-0.16971-0.62139 0.98486-0.76168-0.03910-0.09336
 -12   4   2 104.615 7.86457   1-0.05898-0.60469 0.99771-0.77452 0.00544-0.08454
 -10   4   2 1445.63 24.2978   1 0.06881-0.60504 0.99713-0.77393 0.05776-0.08350
  -8   4   2 375.763  11.063   1 0.22482-0.63361 0.97391-0.75070 0.12299-0.09537
  -6   4   2 2509.84 24.8835   1 0.42865-0.71001 0.90286-0.67963 0.21079-0.12981
  -4   4   2 269.728 7.56837   1 0.70142-0.85534 0.71139-0.48815 0.33484-0.20049
  -2   4   2 190.979 5.98888   1 0.96275-0.98924 0.25928-0.03603 0.47314-0.28543
   0   4   2 61.6384 3.64582   1 0.94378-0.84283-0.30639 0.52966 0.50766-0.26659
   2   4   2 447.967 10.9658   1 0.77768-0.54929-0.60970 0.83298 0.46444-0.17000
   4   4   2 146.028 7.37646   1 0.66827-0.31245-0.72513 0.94842 0.43029-0.08249
   6   4   2  5.1361 3.89113   1 0.61912-0.13586-0.76628 0.98958 0.41485-0.01368
   8   4   2 882.116 21.3438   1 0.60665 0.00404-0.77567 0.99898 0.41177 0.04276
  10   4   2 96.9359 8.41981   1 0.61593 0.12220-0.76820 0.99152 0.41616 0.09173
  12   4   2 562.638 21.0682   1 0.63865 0.22692-0.74955 0.97289 0.42511 0.13614
  13   3   2 46.2214 4.23965   1 0.60430 0.32498-0.77720 0.94474 0.41198 0.17595
  11   3   2 165.355 11.2113   1 0.56792 0.23392-0.80383 0.97136 0.39814 0.13642
   9   3   2 71.4762 5.90872   1 0.54017 0.13423-0.82258 0.99010 0.38719 0.09401
   7   3   2 1468.63 25.6157   1 0.52659 0.02038-0.83142 0.99892 0.38118 0.04666
   5   3   2 442.933 12.4235   1 0.53810-0.11857-0.82447 0.99196 0.38405-0.00958
   3   3   2 3088.53 29.1975   1 0.59837-0.30627-0.78313 0.95061 0.40392-0.08281
   1   3   2 591.417 11.4292   1 0.75666-0.59200-0.63568 0.80315 0.45529-0.18754
  -1   3   2 2603.44 20.3758   1 0.98630-0.94908-0.12649 0.29395 0.50902-0.29464
  -3   3   2 60.7362 3.36525   1 0.78965-0.87986 0.61161-0.44417 0.37589-0.21487
  -5   3   2 1409.81   17.04   1 0.44018-0.65783 0.89735-0.72992 0.21439-0.10673
  -7   3   2  102.52 5.43993   1 0.21063-0.55571 0.97712-0.80971 0.11568-0.06139
  -9   3   2 273.786  10.213   1 0.05121-0.52373 0.99823-0.83082 0.04924-0.04831
 -11   3   2 434.353 14.1291   1-0.07346-0.52650 0.99678-0.82939-0.00169-0.05074
 -13   3   2 26.4552 2.53681   1-0.17940-0.54800 0.98318-0.81580-0.04426-0.06154
 -15   3   2  279.75 14.7437   1-0.27432-0.58051 0.96093-0.79356-0.08180-0.07736
 -16   2   2 16.7213 2.63838   1-0.37028-0.54828 0.92811-0.81655-0.12040-0.06545
 -14   2   2 91.1714 8.48262   1-0.28893-0.50219 0.95667-0.84510-0.08874-0.04375
 -12   2   2 449.501 15.2923   1-0.20175-0.46193 0.97886-0.86727-0.05429-0.02484
 -10   2   2 62.4721 5.58199   1-0.10474-0.43150 0.99400-0.88240-0.01540-0.01036
  -8   2   2 1200.17 19.0133   1 0.01058-0.41939 0.99951-0.88790 0.03151-0.00391
  -6   2   2 502.981 10.7228   1 0.16558-0.44695 0.98579-0.87417 0.09565-0.01469
  -4   2   2  522.46 9.42835   1 0.42676-0.58070 0.90387-0.79224 0.20715-0.07282
  -2   2   2 586.299 8.92035   1 0.92802-0.95451 0.36696-0.25532 0.44744-0.25975
   0   2   2 545.842 9.91991   1 0.74284-0.64190-0.65208 0.76374 0.44832-0.20726
   2   2   2 51.5774 3.73106   1 0.49586-0.26749-0.85081 0.96248 0.36522-0.07080
   4   2   2 820.272  15.534   1 0.43018-0.07437-0.88475 0.99643 0.34265 0.00513
   6   2   2 134.692 7.69644   1 0.42697 0.05627-0.88599 0.99769 0.34268 0.05846
   8   2   2 91.0536 7.29619   1 0.44994 0.16074-0.87456 0.98627 0.35226 0.10225
  10   2   2 504.391 17.5145   1 0.48605 0.25207-0.85522 0.96694 0.36651 0.14135
  12   2   2 66.4509 6.96796   1 0.52962 0.33594-0.82930 0.94103 0.38327 0.17796
  13   1   2 30.6289 3.26695   1 0.50095 0.42832-0.84683 0.90276 0.37167 0.21623
  11   1   2 23.3471 3.13282   1 0.44451 0.35733-0.87731 0.93323 0.35010 0.18444
   9   1   2 371.952 14.2803   1 0.39051 0.28388-0.90229 0.95820 0.32911 0.15207
   7   1   2 163.868 8.64242   1 0.34072 0.20624-0.92199 0.97789 0.30941 0.11840
   5   1   2 1039.33 18.1787   1 0.29897 0.12056-0.93624 0.99212 0.29254 0.08191
   3   1   2 231.794 7.50171   1 0.27575 0.01634-0.94339 0.99927 0.28255 0.03853
   1   1   2 1756.31 17.7333   1 0.31269-0.14804-0.93239 0.98825 0.29529-0.02757
  -1   1   2 2079.90 17.1064   1 0.77546-0.73824-0.61452 0.67037 0.45600-0.24164
  -3   1   2 2201.09 17.2777   1 0.32601-0.41623 0.94497-0.88913 0.16251-0.00152
  -5   1   2 35.7373 3.20411   1 0.05867-0.27633 0.99788-0.94205 0.05065 0.05698
  -7   1   2 358.871 9.80749   1-0.06614-0.27895 0.99736-0.94154-0.00040 0.05467
  -9   1   2 26.9934 2.55063   1-0.15913-0.31340 0.98675-0.93094-0.03801 0.03892
 -11   1   2 11.0508 1.33927   1-0.24016-0.35981 0.97015-0.91436-0.07041 0.01796
 -13   1   2   21.31 1.89791   1-0.31544-0.41196 0.94827-0.89249-0.10013-0.00569
 -15   1   2 8.61543 1.78596   1-0.38753-0.46731 0.92106-0.86530-0.12819-0.03099
 -16   0   2 376.032 17.3787   1-0.47586-0.44271 0.87858-0.87862-0.16305-0.02283
 -14   0   2 107.249  8.5533   1-0.41546-0.37567 0.90881-0.90884-0.13988 0.00736
 -12   0   2 1338.03 25.7983   1-0.35618-0.30751 0.93371-0.93373-0.11677 0.03762
 -10   0   2 20.4878 1.76257   1-0.29884-0.23742 0.95367-0.95368-0.09408 0.06829
  -8   0   2 4687.25 37.3355   1-0.24522-0.16359 0.96888-0.96888-0.07253 0.10011
  -6   0   2 826.011 13.5464   1-0.20032-0.08106 0.97917-0.97915-0.05411 0.13505
  -4   0   2 2214.16 19.0052   1-0.18485 0.03090 0.98218-0.98215-0.04692 0.18122
  -2   0   2 1.48221 1.57717   1-0.49761 0.47110 0.86587-0.86583-0.16226 0.34992
   0   0   2 1980.00 16.5308   1-0.12561 0.22654-0.97357 0.97362 0.12051 0.12051
   2   0   2 49.7896 3.31382   1 0.03780 0.19056-0.98118 0.98125 0.18758 0.10681
   4   0   2 6.93361 1.01766   1 0.12962 0.22619-0.97354 0.97362 0.22494 0.12282
   6   0   2  750.48 15.9417   1 0.20667 0.27657-0.96040 0.96048 0.25600 0.14512
   8   0   2 9.36071 1.41289   1 0.27825 0.33242-0.94246 0.94256 0.28452 0.16996
  10   0   2 1120.48 25.2159   1 0.34722 0.39089-0.91967 0.91978 0.31165 0.19619
  12   0   2  38.499 3.62157   1 0.41473 0.45082-0.89173 0.89185 0.33784 0.22337
  13  -1   2  33.674 3.46862   1 0.39553 0.53373-0.90050 0.84483 0.32939 0.25849
  11  -1   2 26.2714 2.26362   1 0.31804 0.48379-0.93019 0.87450 0.29935 0.23517
   9  -1   2  373.21 14.3186   1 0.23596 0.43843-0.95388 0.89819 0.26704 0.21411
   7  -1   2 165.129 8.23926   1 0.14610 0.40086-0.97135 0.91564 0.23118 0.19661
   5  -1   2 1005.82 17.6024   1 0.04153 0.37798-0.98109 0.92537 0.18888 0.18554
   3  -1   2 225.796 7.37191   1-0.09573 0.38781-0.97706 0.92133 0.13252 0.18854
   1  -1   2 1690.22 16.3343   1-0.32833 0.49297-0.92535 0.86960 0.03462 0.23307
  -1  -1   2 2058.13 15.6953   1-0.88783 0.92504-0.43126 0.37550-0.22585 0.44018
  -3  -1   2 2227.14 18.6286   1-0.65084 0.56061 0.75681-0.81258-0.21823 0.37920
  -5  -1   2  39.367 3.11678   1-0.41707 0.19940 0.90790-0.96368-0.13697 0.24458
  -7  -1   2 368.263 9.92921   1-0.37252 0.02741 0.92723-0.98302-0.12179 0.17604
  -9  -1   2 23.9319 2.00884   1-0.38223-0.09031 0.92330-0.97911-0.12661 0.12749
 -11  -1   2 11.8602 1.36162   1-0.41354-0.18644 0.90969-0.96551-0.13936 0.08688
 -13  -1   2 20.1286 1.92849   1-0.45546-0.27196 0.88939-0.94522-0.15587 0.05002
 -15  -1   2 5.73695  1.7808   1-0.50333-0.35152 0.86312-0.91896-0.17432 0.01511
 -17  -1   3 90.7319 7.53118   1-0.54124-0.39059 0.83521-0.89104-0.13850 0.04644
 -15  -1   3 17.4412 2.08411   1-0.49238-0.31201 0.86515-0.92097-0.11991 0.08122
 -11  -1   3 19.1528  1.6685   1-0.41230-0.13721 0.90630-0.96209-0.08844 0.15648
  -9  -1   3 51.8862 4.84732   1-0.39121-0.03087 0.91558-0.97136-0.07947 0.20086
  -7  -1   3 392.937 10.9432   1-0.40227 0.10763 0.91057-0.96634-0.08230 0.25706
  -5  -1   3 347.573 9.50898   1-0.50101 0.33381 0.85934-0.91509-0.11683 0.34495
  -3  -1   3 2982.16 24.5114   1-0.87612 0.83635 0.46022-0.51596-0.23663 0.51812
  -1  -1   3 272.366 7.39724   1-0.65607 0.74374-0.71758 0.66185-0.06238 0.39723
   1  -1   3 186.116  6.8274   1-0.25021 0.46531-0.93690 0.88119 0.11685 0.27136
   3  -1   3 195.524 7.81559   1-0.05824 0.40078-0.96803 0.91232 0.19702 0.24455
   5  -1   3 25.4848 2.60586   1 0.06870 0.40127-0.96767 0.91198 0.24894 0.24600
   7  -1   3 4.03092  1.2668   1 0.16999 0.42742-0.95554 0.89985 0.28976 0.25854
   9  -1   3 15.5453 2.00367   1 0.25880 0.46606-0.93593 0.88026 0.32504 0.27662
  11  -1   3  3.3345 1.77685   1 0.34065 0.51164-0.90997 0.85431 0.35710 0.29793
  12   0   3 4.49907 4.10707   1 0.43299 0.48302-0.87042 0.87057 0.39377 0.28795
  10   0   3 1.23486 3.49269   1 0.36418 0.42440-0.90073 0.90087 0.36724 0.26112
   8   0   3 4.51256 3.13121   1 0.29360 0.36753-0.92560 0.92572 0.33962 0.23538
   6   0   3 0.80609 2.05515   1 0.21996 0.31374-0.94536 0.94548 0.31040 0.21123
   4   0   3  0.6414 1.81416   1 0.14032 0.26594-0.96004 0.96015 0.27841 0.18985
   2   0   3 1.77883 1.54575   1 0.04632 0.23251-0.96881 0.96890 0.24027 0.17464
   0   0   3 1.03054 1.31974   1-0.09875 0.25015-0.96454 0.96462 0.18077 0.18077
  -2   0   3-0.51646 1.29974   1-0.81301 0.83697-0.53732 0.53739-0.13671 0.44488
  -4   0   3-0.20926 1.76328   1-0.27794 0.17446 0.95609-0.95604-0.03206 0.28687
  -6   0   3 2.18279 1.39325   1-0.22210-0.00882 0.97094-0.97089-0.01204 0.21349
  -8   0   3-0.90017 2.01284   1-0.24816-0.11019 0.96463-0.96460-0.02322 0.17131
 -10   0   3    0.00 2.25138   1-0.29336-0.19243 0.95179-0.95178-0.04158 0.13630
 -12   0   3 1.86787 2.72287   1-0.34595-0.26728 0.93384-0.93384-0.06252 0.10388
 -14   0   3 -0.5757 3.40591   1-0.40216-0.33850 0.91088-0.91088-0.08454 0.07254
 -16   0   3 3.51274 4.15633   1-0.46040-0.40770 0.88264-0.88266-0.10699 0.04163
 -17   1   3 107.637 10.1998   1-0.43854-0.49328 0.89369-0.83791-0.09764 0.00561
 -15   1   3 10.2715 1.87164   1-0.36939-0.43499 0.92468-0.86889-0.07103 0.03236
 -13   1   3 3.09983   2.531   1-0.29845-0.37849 0.95017-0.89437-0.04331 0.05800
 -11   1   3 17.8513 1.62936   1-0.22448-0.32502 0.97048-0.91467-0.01400 0.08205
  -9   1   3 45.1574 3.87221   1-0.14478-0.27729 0.98567-0.92985 0.01797 0.10345
  -7   1   3 386.649 10.4399   1-0.05215-0.24249 0.99501-0.93917 0.05553 0.11925
  -5   1   3  345.13 8.81838   1 0.08091-0.24811 0.99321-0.93736 0.11005 0.11809
  -3   1   3 3001.42 23.8619   1 0.50726-0.54702 0.85746-0.80159 0.29143-0.00992
  -1   1   3 281.962 8.04256   1 0.38292-0.29525-0.89450 0.95038 0.36957-0.03470
   1   1   3 190.005 7.23141   1 0.24549-0.03038-0.93960 0.99549 0.31914 0.06909
   3   1   3 184.298 7.68378   1 0.25655 0.08600-0.93642 0.99232 0.32456 0.11704
   5   1   3 26.1616  1.6723   1 0.29606 0.17393-0.92479 0.98070 0.34072 0.15424
   7   1   3 5.86656 1.27717   1 0.34574 0.25169-0.90767 0.96359 0.36056 0.18776
   9   1   3 20.7754 2.38332   1 0.40019 0.32467-0.88543 0.94136 0.38193 0.21975
  11   1   3-2.06429 5.19503   1 0.45725 0.39505-0.85791 0.91386 0.40397 0.25108
  12   2   3 20.7584 2.61754   1 0.53939 0.37663-0.80957 0.92132 0.43592 0.24582
  10   2   3 115.526 9.87454   1 0.49211 0.29647-0.83860 0.95035 0.41791 0.21047
   8   2   3 154.877 9.49823   1 0.45042 0.21073-0.86135 0.97308 0.40167 0.17335
   6   2   3 6.54548 1.21294   1 0.41828 0.11544-0.87725 0.98897 0.38875 0.13290
   4   2   3 136.837  7.3848   1 0.40431 0.00197-0.88391 0.99562 0.38243 0.08586
   2   2   3 570.813 13.1399   1 0.43110-0.15227-0.87192 0.98362 0.39105 0.02388
   0   2   3 29.4902 2.79445   1 0.57491-0.42351-0.78778 0.89946 0.44120-0.07964
  -2   2   3 13.4104 1.02713   1 0.97778-0.95381-0.13642 0.24810 0.55388-0.24568
  -4   2   3 146.126 5.62692   1 0.54860-0.65207 0.83132-0.71966 0.31125-0.05641
  -6   2   3 519.558 11.4062   1 0.21422-0.44513 0.97319-0.86154 0.16617 0.03530
  -8   2   3  555.55 13.1868   1 0.04074-0.39908 0.99559-0.88395 0.09401 0.05410
 -10   2   3  516.83 14.5514   1-0.08030-0.40549 0.99305-0.88143 0.04461 0.05014
 -12   2   3  323.12 12.7435   1-0.17924-0.43398 0.97987-0.86825 0.00481 0.03658
 -14   2   3 223.815 12.2729   1-0.26700-0.47365 0.95947-0.84787-0.03000 0.01803
 -16   2   3  55.385 5.10391   1-0.34838-0.51971 0.93276-0.82117-0.06181-0.00353
 -15   3   3 47.7656  5.1392   1-0.24884-0.55553 0.96427-0.79687-0.02169-0.01696
 -13   3   3 26.3762 2.19007   1-0.15240-0.52453 0.98434-0.81694 0.01662-0.00190
 -11   3   3  101.22 7.15736   1-0.04329-0.50620 0.99530-0.82788 0.06065 0.00744
  -9   3   3 116.492 7.04238   1 0.08824-0.51029 0.99245-0.82501 0.11463 0.00682
  -7   3   3 239.151 8.52073   1 0.26361-0.55823 0.96086-0.79341 0.18821-0.01340
  -5   3   3 40.3219 3.69395   1 0.53171-0.69889 0.84211-0.67466 0.30512-0.07696
  -3   3   3 194.125 6.40867   1 0.91222-0.95197 0.39184-0.22438 0.49092-0.20939
  -1   3   3 7.55753 0.96942   1 0.89614-0.80845-0.40329 0.57077 0.54317-0.20828
   1   3   3 424.513 11.2998   1 0.65537-0.44024-0.72341 0.89091 0.47133-0.08307
   3   3   3 1.64033 2.38835   1 0.54599-0.20342-0.80633 0.97384 0.43484 0.00678
   5   3   3 3.57716 1.13585   1 0.51283-0.04283-0.82680 0.99432 0.42430 0.07069
   7   3   3 80.9841 6.90926   1 0.51604 0.08140-0.82450 0.99203 0.42663 0.12171
   9   3   3 26.4121  2.4389   1 0.53836 0.18651-0.81017 0.97771 0.43574 0.16597
  11   3   3  -5.709 5.14602   1 0.57174 0.28057-0.78732 0.95487 0.44865 0.20642
  12   4   3 115.902 11.4446   1 0.64111 0.27492-0.73285 0.95621 0.47506 0.20670
  10   4   3 254.364 13.5539   1 0.61310 0.17549-0.75610 0.97945 0.46433 0.16407
   8   4   3 419.457 16.1498   1 0.59607 0.06509-0.76958 0.99291 0.45727 0.11777
   6   4   3 347.912  13.049   1 0.59658-0.06285-0.76958 0.99291 0.45626 0.06542
   4   4   3 438.482 13.5168   1 0.62666-0.22037-0.74645 0.96976 0.46538 0.00294
   2   4   3  613.03 14.3237   1 0.70799-0.42914-0.67272 0.89602 0.49133-0.07637
   0   4   3 81.1532 4.77604   1 0.86345-0.71204-0.46573 0.68902 0.53726-0.17567
  -2   4   3 692.025 12.5148   1 0.98827-0.96430 0.02735 0.19593 0.55028-0.24205
  -4   4   3 21.9088 2.20544   1 0.80075-0.90421 0.58925-0.36598 0.43353-0.17866
  -8   4   3 435.025 12.2385   1 0.27692-0.63525 0.95697-0.73372 0.19521-0.04707
 -10   4   3  153.41 8.36853   1 0.10858-0.59435 0.99032-0.76709 0.12432-0.02955
 -12   4   3 130.045 8.71154   1-0.02561-0.58760 0.99582-0.77260 0.06908-0.02767
 -14   4   3 303.057 14.2573   1-0.13978-0.60086 0.98611-0.76291 0.02294-0.03490
 -16   4   3 149.888 10.9183   1-0.24161-0.62647 0.96599-0.74279-0.01751-0.04781
 -15   5   3 2.28243 1.79389   1-0.13827-0.66609 0.98619-0.70719 0.02495-0.06357
 -13   5   3 4.83022 1.56794   1-0.02183-0.65509 0.99578-0.71676 0.07201-0.05726
 -11   5   3 6.63689  3.3405   1 0.11170-0.66119 0.98983-0.71081 0.12701-0.05891
  -9   5   3  381.58  12.156   1 0.27164-0.69369 0.95833-0.67930 0.19441-0.07295
  -7   5   3 464.301 12.2559   1 0.47127-0.76588 0.87720-0.59815 0.28126-0.10643
  -5   5   3  831.59 15.0182   1 0.71621-0.88338 0.69027-0.41121 0.39386-0.16566
  -3   5   3 1560.56 19.6895   1 0.93963-0.97937 0.31673-0.03766 0.51134-0.22978
  -1   5   3 1668.06 20.9797   1 0.97314-0.88544-0.15713 0.43622 0.56019-0.22527
   1   5   3 280.946 9.68183   1 0.85643-0.64130-0.47690 0.75600 0.53789-0.14961
   3   5   3 213.776 9.61988   1 0.74906-0.40649-0.62721 0.90632 0.50708-0.06543
   5   5   3 131.832 8.19763   1 0.68848-0.21847-0.69076 0.96988 0.48869 0.00632
   7   5   3 3.86858  1.7803   1 0.66395-0.06651-0.71323 0.99236 0.48174 0.06664
   9   5   3 9.46205 5.00685   1 0.66300 0.06188-0.71367 0.99282 0.48261 0.11912
  11   5   3 9.80652 2.23802   1 0.67735 0.17498-0.70008 0.97924 0.48858 0.16651
  10   6   3 7.06671 2.31631   1 0.71996 0.06865-0.65712 0.99208 0.50392 0.12451
   8   6   3 4.34128 1.77675   1 0.71991-0.05874-0.65762 0.99256 0.50271 0.07236
   6   6   3 4.01617 3.54983   1 0.73867-0.20493-0.63763 0.97257 0.50754 0.01417
   4   6   3 16.4609 1.74154   1 0.78381-0.37751-0.58369 0.91861 0.52045-0.05211
   2   6   3 20.8495 1.84011   1 0.86086-0.58200-0.46797 0.80288 0.54165-0.12668
   0   6   3 4.68836 0.90007   1 0.95339-0.80197-0.24327 0.57816 0.56116-0.19955
  -2   6   3 62.3388 4.61171   1 0.98242-0.95844 0.11395 0.22094 0.54573-0.23747
  -4   6   3  1.0502  1.7807   1 0.86133-0.96478 0.49404-0.15917 0.46865-0.21377
  -6   6   3 74.2319 4.88326   1 0.64755-0.87844 0.75534-0.42048 0.36313-0.16161
  -8   6   3 114.808 6.68759   1 0.43587-0.79419 0.89522-0.56038 0.26722-0.11906
 -10   6   3-3.74532 2.59883   1 0.25533-0.74109 0.96266-0.62783 0.18900-0.09420
 -12   6   3 96.6142 7.91754   1 0.10315-0.71635 0.99061-0.65579 0.12495-0.08351
 -14   6   3 7.47643 1.87721   1-0.02841-0.71222 0.99545-0.66064 0.07081-0.08274
 -16   6   3 6.73486 5.34405   1-0.14562-0.72245 0.98496-0.65016 0.02351-0.08880
 -15   7   3 17.5851 2.49707   1-0.04301-0.76133 0.99475-0.60415 0.06644-0.10503
 -13   7   3 115.597 9.90778   1 0.08620-0.76310 0.99206-0.60145 0.11948-0.10471
 -11   7   3 48.5235 4.62036   1 0.23171-0.78118 0.96847-0.57784 0.18055-0.11242
  -9   7   3  732.69 17.8652   1 0.39828-0.82031 0.91247-0.52182 0.25237-0.13088
  -7   7   3 466.154 13.1305   1 0.58735-0.88195 0.80317-0.41251 0.33704-0.16218
  -5   7   3 1165.03 19.4291   1 0.78439-0.95155 0.61001-0.21934 0.43094-0.20272
  -3   7   3  935.73 16.9488   1 0.93854-0.97827 0.31814 0.07254 0.51485-0.23327
  -1   7   3 1581.44 22.4623   1 0.98688-0.89917-0.01353 0.40422 0.55935-0.22440
   1   7   3 321.896 11.0523   1 0.94175-0.72660-0.28107 0.67177 0.56188-0.17357
   3   7   3 455.183 14.5098   1 0.87079-0.52821-0.44871 0.83943 0.54686-0.10519
   5   7   3 28.0692 2.53952   1 0.81439-0.34437-0.54067 0.93140 0.53219-0.03716
   7   7   3 202.095 11.3444   1 0.78097-0.18351-0.58586 0.97660 0.52333 0.02507
   9   7   3 0.68029 4.76201   1 0.76747-0.04257-0.60236 0.99312 0.52035 0.08141
  11   7   3-3.18573 5.28293   1 0.76907 0.08326-0.59991 0.99067 0.52204 0.13309
  10   8   3 368.471 18.0266   1 0.80850-0.01988-0.54701 0.99357 0.53538 0.09308
   8   8   3 594.156 20.1972   1 0.81746-0.15628-0.53455 0.98110 0.53683 0.03826
   6   8   3 587.561  18.699   1 0.84184-0.30809-0.49734 0.94388 0.54266-0.02093
   4   8   3  741.03 19.1417   1 0.88341-0.47710-0.42306 0.86958 0.55268-0.08432
   2   8   3 482.021 14.5278   1 0.93735-0.65848-0.29292 0.73943 0.56361-0.14860
   0   8   3  554.68 14.6268   1 0.98152-0.83008-0.08807 0.53457 0.56523-0.20359
  -2   8   3 96.1158 6.56083   1 0.97182-0.94782 0.18438 0.26210 0.54044-0.23217
  -4   8   3 144.212 7.52777   1 0.87549-0.97893 0.46683-0.02036 0.48032-0.22541
  -6   8   3 508.654 14.0475   1 0.71338-0.94425 0.69228-0.24582 0.39803-0.19648
  -8   8   3 387.305  13.205   1 0.53171-0.89003 0.84107-0.39462 0.31348-0.16529
 -10   8   3 121.448 8.90927   1 0.35880-0.84455 0.92858-0.48215 0.23684-0.14202
 -12   8   3  275.19  12.969   1 0.20275-0.81594 0.97478-0.52835 0.16993-0.12847
 -14   8   3 304.116 15.5441   1 0.06282-0.80344 0.99364-0.54722 0.11143-0.12334
 -13   9   3  1.9086 3.97308   1 0.16962-0.84652 0.98092-0.47869 0.15766-0.14287
 -11   9   3 70.1339 6.00753   1 0.31755-0.86701 0.94336-0.44112 0.22070-0.15255
  -9   9   3 111.991  8.1216   1 0.47848-0.90051 0.87243-0.37018 0.29135-0.16983
  -7   9   3 320.574 12.0533   1 0.64748-0.94207 0.75457-0.25230 0.36861-0.19373
  -5   9   3 129.463 7.34418   1 0.80789-0.97505 0.57720-0.07493 0.44675-0.21850
  -3   9   3 308.902  10.953   1 0.92892-0.96864 0.34421 0.15807 0.51316-0.23156
  -1   9   3 542.703 14.6284   1 0.98333-0.89560 0.09184 0.41046 0.55436-0.21939
   1   9   3 155.423 8.96614   1 0.97593-0.76078-0.12853 0.63084 0.56855-0.18022
   3   9   3 27.4906 3.12105   1 0.93796-0.59536-0.28927 0.79159 0.56622-0.12452
   5   9   3 78.1126 7.51639   1 0.89720-0.42717-0.39286 0.89520 0.55864-0.06358
   7   9   3 3.14642  3.3888   1 0.86667-0.26920-0.45321 0.95556 0.55203-0.00361
   9   9   3 17.6932 2.71006   1 0.84938-0.12447-0.48306 0.98542 0.54850 0.05329
   8  10   3 35.5578 3.08966   1 0.88917-0.22797-0.40792 0.96608 0.56038 0.01474
   6  10   3 57.5998 5.73052   1 0.91127-0.37751-0.35909 0.91724 0.56445-0.04270
   4  10   3 15.8475 1.88054   1 0.94176-0.53544-0.27544 0.83357 0.56937-0.10098
   2  10   3 178.169 10.2781   1 0.97254-0.69366-0.14679 0.70491 0.57115-0.15612
   0  10   3 50.8216 4.35892   1 0.98584-0.83440 0.03188 0.52622 0.56233-0.20067
  -2  10   3 10.1905 1.39311   1 0.95742-0.93341 0.24880 0.30929 0.53408-0.22578
  -4  10   3 16.0353 1.83071   1 0.87268-0.97611 0.47094 0.08714 0.48294-0.22801
  -6  10   3 1.25367 1.06541   1 0.74071-0.97158 0.66189-0.10382 0.41519-0.21362
  -8  10   3  74.947 7.19659   1 0.58521-0.94351 0.80397-0.24591 0.34157-0.19336
 -10  10   3 22.4388 2.08788   1 0.42637-0.91211 0.89898-0.34094 0.27002-0.17517
 -12  10   3 95.7444 9.30668   1 0.27456-0.88774 0.95661-0.39857 0.20398-0.16249
 -14  10   3 5.05514 5.05514   1 0.13296-0.87357 0.98637-0.42835 0.14403-0.15590
 -13  11   3 9.83649 5.79384   1 0.22981-0.90670 0.96817-0.35434 0.18667-0.17186
 -11  11   3 244.625 13.1643   1 0.37456-0.92401 0.92168-0.30784 0.24909-0.18091
  -9  11   3 155.491 10.2642   1 0.52527-0.94728 0.84439-0.23054 0.31611-0.19457
  -7  11   3 711.835 19.4529   1 0.67519-0.96977 0.72898-0.11512 0.38558-0.21067
  -5  11   3 589.013 16.9959   1 0.81089-0.97803 0.57197 0.04191 0.45236-0.22409
  -3  11   3 1225.97 23.8919   1 0.91411-0.95382 0.38116 0.23273 0.50862-0.22699
  -1  11   3 644.571 17.5463   1 0.97153-0.88380 0.17951 0.43439 0.54735-0.21236
   1  11   3 496.953 16.2064   1 0.98537-0.77020-0.00396 0.61788 0.56736-0.17901
   3  11   3 109.076 8.84855   1 0.97146-0.62886-0.14997 0.76389 0.57358-0.13186
   5  11   3 358.398 15.4565   1 0.94746-0.47741-0.25435 0.86829 0.57275-0.07767
   7  11   3    0.00 4.83576   1 0.92501-0.32753-0.32226 0.93621 0.56992-0.02147
   8  12   3 253.591 15.1224   1 0.93800-0.27680-0.28261 0.95237 0.57488 0.00026
   6  12   3 254.306 14.2617   1 0.95409-0.42033-0.22766 0.89741 0.57611-0.05434
   4  12   3 267.247 13.8781   1 0.97218-0.56585-0.14234 0.81208 0.57595-0.10753
   2  12   3 258.291 12.6107   1 0.98436-0.70546-0.02212 0.69185 0.57090-0.15585
   0  12   3 100.997  7.9525   1 0.97802-0.82656 0.13231 0.53740 0.55599-0.19430
  -2  12   3 65.9369 5.48954   1 0.93930-0.91528 0.31033 0.35937 0.52643-0.21811
  -4  12   3 41.6408 3.75351   1 0.86084-0.96426 0.49143 0.17826 0.48078-0.22581
  -6  12   3 33.0969 3.02586   1 0.74718-0.97803 0.65368 0.01599 0.42241-0.22081
  -8  12   3  50.168  4.5132   1 0.61130-0.96959 0.78354-0.11388 0.35752-0.20928
 -10  12   3 23.4193  2.5816   1 0.46668-0.95241 0.87812-0.20847 0.29167-0.19680
 -12  12   3 96.9506 9.49514   1 0.32246-0.93563 0.94105-0.27141 0.22828-0.18677
 -11  13   3  2.0791 3.60111   1 0.40867-0.95811 0.90651-0.18106 0.26786-0.19965
  -9  13   3 145.182 10.3074   1 0.54861-0.97062 0.82874-0.10328 0.33061-0.20905
  -7  13   3 6.21649 4.34088   1 0.68306-0.97763 0.72082 0.00465 0.39335-0.21842
  -5  13   3 0.67875 1.36784   1 0.80218-0.96931 0.58331 0.14218 0.45211-0.22382
  -3  13   3 1.04443 2.95407   1 0.89490-0.93459 0.42384 0.30166 0.50190-0.22024
  -1  13   3 38.3334 3.43314   1 0.95402-0.86627 0.25768 0.46783 0.53875-0.20373
   1  13   3 7.01607 1.85264   1 0.98068-0.76550 0.10286 0.62266 0.56181-0.17343
   3  13   3 28.1647 2.54725   1 0.98364-0.64102-0.02708 0.75261 0.57361-0.13186
   5  13   3 1.40765 4.97681   1 0.97405-0.50400-0.12657 0.85211 0.57819-0.08308
   7  13   3 46.5854 4.96725   1 0.96097-0.36348-0.19639 0.92195 0.57923-0.03076
   4  14   3 88.5335 7.58181   1 0.98331-0.57697-0.02189 0.80323 0.57574-0.10730
   2  14   3  66.717 6.08924   1 0.98147-0.70256 0.08748 0.69384 0.56587-0.15080
   0  14   3 125.457 9.42163   1 0.96224-0.81077 0.22107 0.56025 0.54731-0.18560
  -2  14   3 32.5875 2.47773   1 0.91732-0.89329 0.37025 0.41105 0.51736-0.20901
  -4  14   3 2.30236 3.35624   1 0.84263-0.94604 0.52142 0.25987 0.47537-0.22039
  -6  14   3 125.813 9.37109   1 0.74066-0.97151 0.66030 0.12098 0.42337-0.22175
  -8  14   3 72.4036 6.78779   1 0.61902-0.97730 0.77675 0.00452 0.36513-0.21687
 -10  14   3 183.329 12.2268   1 0.48660-0.97232 0.86662-0.08536 0.30451-0.20961
  -9  15   3 115.078 10.8125   1 0.55504-0.97703 0.82380 0.01326 0.33758-0.21599
  -7  15   3 83.3332 6.83141   1 0.67757-0.97212 0.72529 0.11178 0.39488-0.21992
  -5  15   3 251.594 13.3151   1 0.78534-0.95246 0.60514 0.23195 0.44784-0.21953
  -3  15   3 261.103 13.9308   1 0.87141-0.91109 0.46988 0.36722 0.49323-0.21155
  -1  15   3  217.54  12.987   1 0.93156-0.84380 0.33018 0.50693 0.52858-0.19354
   1  15   3 18.4463 2.55222   1 0.96646-0.75127 0.19808 0.63904 0.55329-0.16489
   3  15   3 180.441 12.8939   1 0.98126-0.63863 0.08336 0.75378 0.56872-0.12695
   2  16   3 78.9765 8.07241   1 0.96811-0.68919 0.18652 0.70641 0.55742-0.14232
   0  16   3 6.43797 5.10847   1 0.94013-0.78865 0.30240 0.59053 0.53664-0.17491
  -2  16   3  40.125  3.7325   1 0.89122-0.86718 0.42919 0.46372 0.50672-0.19834
  -4  16   3-6.85208 5.39533   1 0.81895-0.92235 0.55737 0.33553 0.46736-0.21235
  -6  16   3 29.3146  3.3132   1 0.72480-0.95564 0.67703 0.21586 0.41987-0.21822
  -4  16   4 33.5579 4.05393   1 0.83817-0.89110 0.50921 0.38371 0.52869-0.15317
  -2  16   4 220.967  14.147   1 0.90148-0.82697 0.38083 0.51211 0.56449-0.13560
   1  15   4 6.96472  1.9648   1 0.96281-0.69715 0.15338 0.68377 0.60524-0.09632
  -1  15   4 90.2921 7.61579   1 0.93664-0.79843 0.27919 0.55795 0.58447-0.12892
  -3  15   4 4.05812 4.38327   1 0.88660-0.87582 0.41697 0.42016 0.55330-0.15110
  -5  15   4  106.99  9.2846   1 0.81004-0.92670 0.55494 0.28218 0.51152-0.16269
  -7  15   4 8.39618  5.1416   1 0.70955-0.95364 0.68126 0.15584 0.46101-0.16554
 -10  14   4 12.1957 2.16674   1 0.52620-0.96146 0.83369-0.05240 0.37289-0.15748
  -8  14   4 155.843 11.0643   1 0.65573-0.96355 0.73466 0.04664 0.43302-0.16424
  -6  14   4 32.3437 2.62726   1 0.77130-0.95168 0.60961 0.17170 0.48945-0.16732
  -4  14   4 72.8034 5.84997   1 0.86384-0.91679 0.46493 0.31638 0.53811-0.16261
  -2  14   4 6.95015  4.5998   1 0.92712-0.85263 0.31297 0.46836 0.57559-0.14673
   0  14   4  74.701 6.73942   1 0.96118-0.75925 0.16870 0.61264 0.60085-0.11863
   2  14   4 44.1926 3.96613   1 0.97232-0.64295 0.04438 0.73697 0.61551-0.07992
   5  13   4 247.739 15.4426   1 0.95726-0.43674-0.15315 0.87872 0.62358-0.00796
   3  13   4 99.4043  9.4604   1 0.96927-0.57619-0.06662 0.79217 0.62090-0.05864
   1  13   4  113.52 9.68701   1 0.97280-0.70715 0.05101 0.67454 0.61259-0.10369
  -1  13   4 497.102 18.4929   1 0.95692-0.81871 0.19708 0.52846 0.59446-0.13893
  -3  13   4 7.07018 1.59726   1 0.91098-0.90021 0.36086 0.36466 0.56305-0.16088
  -5  13   4 421.352 16.0026   1 0.83039-0.94706 0.52489 0.20062 0.51778-0.16897
  -7  13   4-5.37028 4.00277   1 0.71964-0.96375 0.67162 0.05388 0.46170-0.16626
  -9  13   4  377.14 15.8953   1 0.58933-0.96087 0.79020-0.06472 0.39984-0.15776
 -11  13   4 30.0059 3.12552   1 0.45040-0.94937 0.87787-0.15239 0.33677-0.14806
 -12  12   4 3.52291 3.79428   1 0.36512-0.92782 0.91736-0.24770 0.29721-0.13519
 -10  12   4 15.2385 2.12195   1 0.51018-0.94545 0.84456-0.17488 0.36166-0.14627
  -8  12   4 18.5316 1.91969   1 0.65314-0.96097 0.73805-0.06836 0.42770-0.15895
  -6  12   4 1.56026 1.52326   1 0.78288-0.96327 0.59576 0.07394 0.49104-0.16893
  -4  12   4 1.57318 4.16225   1 0.88489-0.93784 0.42425 0.24546 0.54541-0.16994
  -2  12   4 143.951 9.88194   1 0.94811-0.87362 0.24135 0.42837 0.58511-0.15627
   0  12   4 228.585 12.4513   1 0.97261-0.77069 0.07040 0.59934 0.60848-0.12628
   2  12   4 108.382 9.79411   1 0.96958-0.64023-0.07093 0.74068 0.61870-0.08314
   4  12   4 68.9235 6.74582   1 0.95352-0.49673-0.17627 0.84603 0.62112-0.03219
   6  12   4 24.0841 3.32264   1 0.93550-0.35127-0.24781 0.91758 0.62031 0.02197
   7  11   4 12.5885 6.58267   1 0.90617-0.25822-0.33517 0.94915 0.61350 0.05546
   5  11   4    0.00 4.52738   1 0.92611-0.40561-0.28091 0.89487 0.61632-0.00073
   3  11   4 160.202 11.3606   1 0.95069-0.55762-0.19288 0.80683 0.61856-0.05632
   1  11   4 41.4262 3.46146   1 0.97089-0.70526-0.06405 0.67799 0.61610-0.10723
  -1  11   4 68.3809 5.78462   1 0.97064-0.83244 0.10628 0.50765 0.60246-0.14696
  -3  11   4 16.9058 2.16014   1 0.93137-0.92061 0.30464 0.30928 0.57122-0.16907
  -5  11   4 90.6386 7.43028   1 0.84428-0.96096 0.50336 0.11055 0.52084-0.17206
  -7  11   4  68.909  5.6292   1 0.71796-0.96208 0.67462-0.06073 0.45677-0.16135
  -9  11   4 164.038 10.4085   1 0.57091-0.94246 0.80469-0.19081 0.38739-0.14534
 -11  11   4 42.4978 4.16905   1 0.41929-0.91828 0.89405-0.28019 0.31913-0.13044
 -13  11   4 63.4543 7.08728   1 0.27217-0.89859 0.94967-0.33582 0.25511-0.11978
 -14  10   4 162.674 12.6204   1 0.17394-0.86408 0.97288-0.41484 0.21155-0.10291
 -12  10   4 144.791 10.7205   1 0.31887-0.88158 0.93526-0.37720 0.27340-0.11140
 -10  10   4   43.80 4.92441   1 0.47374-0.90902 0.86653-0.30846 0.34147-0.12611
  -8  10   4 85.3299 7.33248   1 0.63339-0.94122 0.75628-0.19820 0.41444-0.14572
  -6  10   4 4.54571 2.87497   1 0.78376-0.96416 0.59594-0.03784 0.48733-0.16525
  -4  10   4 5.00352 1.21353   1 0.90117-0.95414 0.38946 0.16865 0.55039-0.17494
  -2  10   4 25.1538  2.8093   1 0.96426-0.88979 0.16359 0.39453 0.59314-0.16433
   0  10   4 31.1295 2.80968   1 0.97320-0.77129-0.04204 0.60017 0.61280-0.13062
   2  10   4  45.298 4.38562   1 0.94956-0.62021-0.20105 0.75919 0.61606-0.08052
   4  10   4 137.574 10.0954   1 0.91695-0.46017-0.30983 0.86799 0.61212-0.02322
   6  10   4-3.52632 6.50222   1 0.88929-0.30507-0.37713 0.93530 0.60715 0.03511
   7   9   4 374.542 17.8966   1 0.84619-0.19826-0.46237 0.96474 0.59468 0.07425
   5   9   4 31.4526 3.52654   1 0.87113-0.35063-0.41695 0.91931 0.60014 0.01543
   3   9   4 131.783 9.06463   1 0.90879-0.51573-0.33364 0.83598 0.60794-0.04574
   1   9   4 170.317 10.1187   1 0.95109-0.68547-0.19759 0.69992 0.61379-0.10495
  -1   9   4 114.839 7.51844   1 0.97558-0.83739 0.00119 0.50113 0.60799-0.15251
  -3   9   4 567.933 15.7006   1 0.94802-0.93727 0.24823 0.25408 0.57791-0.17579
  -5   9   4 188.303 9.53576   1 0.84955-0.96623 0.49588 0.00642 0.51944-0.17068
  -7   9   4 331.581 12.5659   1 0.69856-0.94268 0.69609-0.19380 0.44342-0.14803
  -9   9   4 60.9148 5.59489   1 0.52926-0.90082 0.83380-0.33153 0.36461-0.12258
 -11   9   4  269.03 12.8497   1 0.36435-0.86334 0.91870-0.41644 0.29136-0.10269
 -13   9   4 40.3842 3.85712   1 0.21205-0.83848 0.96558-0.46333 0.22589-0.09059
 -14   8   4 22.0946 2.39518   1 0.10234-0.79250 0.98357-0.53713 0.17813-0.06952
 -12   8   4 35.4548 4.24097   1 0.24698-0.80970 0.95750-0.51105 0.23903-0.07705
 -10   8   4 54.0877 5.41621   1 0.40886-0.84414 0.89995-0.45348 0.30909-0.09375
  -8   8   4 125.236 7.71063   1 0.58700-0.89484 0.79414-0.34767 0.38913-0.12043
  -6   8   4 180.107 8.79343   1 0.76739-0.94780 0.61852-0.17203 0.47512-0.15306
  -4   8   4 36.8106 3.53497   1 0.91184-0.96481 0.36521 0.08129 0.55236-0.17694
  -2   8   4 368.497 12.5733   1 0.97464-0.90018 0.07483 0.37168 0.59966-0.17087
   0   8   4 0.43193 2.83239   1 0.95628-0.75438-0.17699 0.62352 0.61175-0.12959
   2   8   4 307.726 12.9654   1 0.90275-0.57341-0.35065 0.79718 0.60413-0.06861
   4   8   4-1.68482 3.50723   1 0.85192-0.39514-0.45462 0.90118 0.59255-0.00368
   6   8   4 94.0915  9.0149   1 0.81749-0.23328-0.51059 0.95715 0.58407 0.05817
   8   8   4 3.74719 4.79874   1 0.80033-0.08869-0.53525 0.98182 0.58022 0.11539
   9   7   4 3.90206 5.35023   1 0.75501 0.02034-0.59555 0.98633 0.56506 0.15722
   7   7   4 226.639 13.9219   1 0.76091-0.11298-0.58893 0.97970 0.56571 0.10320
   5   7   4-0.57937 3.70977   1 0.78496-0.26447-0.55854 0.94930 0.57190 0.04365
   3   7   4 42.9559 4.04246   1 0.83195-0.43890-0.49002 0.88076 0.58450-0.02232
   1   7   4 2.62369 4.00777   1 0.90058-0.63497-0.35777 0.74850 0.60114-0.09232
  -1   7   4 26.4152 2.97133   1 0.96552-0.82735-0.12938 0.52010 0.60936-0.15391
  -3   7   4 1405.11 22.8981   1 0.96114-0.95040 0.19146 0.19925 0.58320-0.18111
  -5   7   4  23.995 2.38387   1 0.84019-0.95689 0.51353-0.12284 0.51038-0.16165
  -7   7   4  709.51 17.0829   1 0.64870-0.89284 0.74436-0.35367 0.41597-0.12060
  -9   7   4    0.00 2.59692   1 0.45272-0.82429 0.87884-0.48817 0.32673-0.08472
 -11   7   4 388.037 14.7269   1 0.27814-0.77715 0.94916-0.55850 0.25067-0.06203
 -13   7   4 13.3061    1.92   1 0.12650-0.75295 0.98104-0.59040 0.18655-0.05127
 -15   7   4 191.571 12.9485   1-0.00693-0.74695 0.98900-0.59837 0.13144-0.04953
 -16   6   4 24.9007 2.97796   1-0.11308-0.70452 0.98255-0.64773 0.08686-0.03164
 -14   6   4  176.70 11.7137   1 0.00740-0.69756 0.98928-0.65444 0.13574-0.02715
 -12   6   4-2.10844 3.94455   1 0.14418-0.70691 0.97886-0.64401 0.19237-0.03042
 -10   6   4 143.353 8.54855   1 0.30450-0.73980 0.94127-0.60641 0.26036-0.04505
  -8   6   4 11.5685 1.28706   1 0.49644-0.80430 0.85501-0.52014 0.34451-0.07583
  -6   6   4 71.2862 5.72623   1 0.71721-0.89764 0.67805-0.34316 0.44673-0.12469
  -4   6   4 85.2435 6.00422   1 0.91374-0.96673 0.36262-0.02772 0.54927-0.17387
  -2   6   4 -2.3237 2.41668   1 0.97586-0.90141-0.03645 0.37136 0.60415-0.17538
   0   6   4 355.554 11.9395   1 0.90508-0.70319-0.34884 0.68376 0.59966-0.11754
   2   6   4 415.233 14.3509   1 0.81169-0.48236-0.52282 0.85776 0.57614-0.04065
   6   6   4 33.4674 2.57572   1 0.71496-0.13076-0.64292 0.97788 0.54862 0.09360
   8   6   4 7.03033 1.90882   1 0.70582 0.00581-0.65198 0.98695 0.54685 0.14873
   9   5   4 51.1269 5.29157   1 0.65563 0.11972-0.70108 0.98025 0.52893 0.19332
   7   5   4  41.671 3.98519   1 0.64813-0.00022-0.70826 0.98742 0.52523 0.14366
   5   5   4 82.4645 8.19184   1 0.66028-0.13980-0.69792 0.97707 0.52811 0.08741
   3   5   4-1.37928 3.08417   1 0.70328-0.31025-0.65687 0.93601 0.54111 0.02105
   1   5   4 353.247 12.4631   1 0.79193-0.52633-0.55235 0.83147 0.56775-0.05895
  -1   5   4 44.6856 4.36775   1 0.92076-0.78260-0.30999 0.58910 0.60049-0.14506
  -3   5   4 94.4333 5.69132   1 0.97085-0.96012 0.13382 0.14528 0.58721-0.18514
  -5   5   4 355.759 10.8654   1 0.79702-0.91373 0.58088-0.30180 0.48423-0.13552
  -7   5   4 785.747 16.6921   1 0.54093-0.78507 0.82764-0.54856 0.36285-0.06751
  -9   5   4 1.17684 2.25348   1 0.32415-0.69573 0.93491-0.65585 0.26726-0.02528
 -11   5   4 236.872 11.3002   1 0.15316-0.65218 0.97774-0.69869 0.19463-0.00601
 -13   5   4 3.36289 3.06988   1 0.01323-0.63968 0.98946-0.71042 0.13665-0.00139
 -15   5   4 94.6703 7.54787   1-0.10691-0.64698 0.98350-0.70448 0.08785-0.00596
 -16   4   4 0.72444 5.07109   1-0.21424-0.60338 0.96569-0.74247 0.04362 0.01157
 -14   4   4 459.021 17.4841   1-0.11032-0.57986 0.98334-0.76011 0.08509 0.02347
 -12   4   4 107.468 8.01322   1 0.00781-0.57055 0.98973-0.76649 0.13305 0.02887
 -10   4   4 15.1935 1.69541   1 0.14966-0.58497 0.97851-0.75525 0.19176 0.02352
  -8   4   4 731.047 16.6747   1 0.33330-0.64117 0.93192-0.70865 0.26973-0.00108
  -6   4   4 23.6601  2.4393   1 0.58814-0.76857 0.79478-0.57150 0.38268-0.06066
  -4   4   4 1997.03  24.152   1 0.89261-0.94561 0.41546-0.19217 0.53296-0.15759
  -2   4   4 7.05484  1.0567   1 0.95258-0.87814-0.20501 0.42831 0.60298-0.17424
   0   4   4 2458.78 30.1631   1 0.77440-0.57253-0.57692 0.80024 0.55989-0.07779
   2   4   4 69.4299 5.79544   1 0.64838-0.31907-0.71016 0.93348 0.52039 0.01508
   4   4   4 2236.12 33.8092   1 0.59310-0.13635-0.75471 0.97805 0.50275 0.08608
   6   4   4 49.9418 5.02801   1 0.57920 0.00499-0.76454 0.98789 0.49912 0.14307
   8   4   4 956.466 26.4849   1 0.58879 0.12283-0.75697 0.98034 0.50363 0.19192
  10   4   4-1.56468 4.56176   1 0.61247 0.22659-0.73820 0.96157 0.51296 0.23596
   9   3   4  282.82 15.8403   1 0.53926 0.23607-0.79220 0.95976 0.48498 0.23724
   7   3   4 187.337 11.5229   1 0.50975 0.13816-0.81123 0.97878 0.47334 0.19552
   5   3   4  110.94 7.87366   1 0.49476 0.02570-0.82055 0.98810 0.46680 0.14870
   3   3   4 3.35611 2.58606   1 0.50666-0.11363-0.81400 0.98153 0.46986 0.09228
   1   3   4 7.69401 1.08173   1 0.57438-0.30879-0.77001 0.93753 0.49251 0.01626
  -1   3   4 442.853 12.2823   1 0.76376-0.62560-0.59160 0.75911 0.55406-0.09866
  -5   3   4  517.80 12.3356   1 0.64337-0.76009 0.75061-0.58312 0.40653-0.05785
  -7   3   4 140.445 7.18069   1 0.32356-0.56772 0.93560-0.76813 0.26416 0.03116
  -9   3   4 1302.13 22.7062   1 0.12685-0.49845 0.98191-0.81446 0.18100 0.06096
 -11   3   4 236.239 11.1227   1-0.01318-0.48585 0.98983-0.82239 0.12325 0.06535
 -13   3   4  451.04 16.5789   1-0.12599-0.50048 0.98162-0.81418 0.07755 0.05768
 -15   3   4 152.567 10.7394   1-0.22410-0.52981 0.96363-0.79621 0.03842 0.04344
 -17   3   4  56.781 6.65075   1-0.31351-0.56783 0.93794-0.77053 0.00333 0.02517
 -16   2   4 217.897 13.2836   1-0.32734-0.49029 0.93335-0.82173-0.00327 0.05845
 -14   2   4 32.9165 3.63021   1-0.24603-0.44416 0.95836-0.84674 0.02863 0.07991
 -12   2   4 196.659 10.4464   1-0.15773-0.40502 0.97709-0.86545 0.06378 0.09812
 -10   2   4 53.9906 4.38912   1-0.05662-0.37869 0.98837-0.87672 0.10459 0.11068
  -8   2   4  9.1832 1.06982   1 0.07162-0.37950 0.98760-0.87593 0.15710 0.11152
  -6   2   4 140.031 6.78261   1 0.27244-0.45289 0.95200-0.84032 0.24114 0.08085
  -4   2   4 1.51325 1.74735   1 0.72815-0.78116 0.66794-0.55625 0.44497-0.06961
  -2   2   4 17.3514 1.30977   1 0.77884-0.70441-0.57367 0.68537 0.55616-0.12745
   0   2   4 109.538 6.38841   1 0.45889-0.25703-0.84219 0.95390 0.44895 0.03312
   2   2   4 409.954 13.0224   1 0.38802-0.05872-0.87532 0.98704 0.42426 0.11119
   4   2   4  9.5754 1.38779   1 0.38805 0.06869-0.87487 0.98660 0.42546 0.16335
   6   2   4 86.4432 7.40114   1 0.41474 0.16944-0.86260 0.97435 0.43646 0.20571
   8   2   4 15.9427 2.42141   1 0.45405 0.25756-0.84293 0.95469 0.45197 0.24356
  10   2   4 14.3965 2.32083   1 0.50028 0.33877-0.81694 0.92871 0.46978 0.27911
   9   1   4 49.7662 5.25252   1 0.41208 0.36325-0.86389 0.91986 0.43530 0.28690
   7   1   4  52.127 4.76823   1 0.35404 0.29385-0.88865 0.94460 0.41268 0.25616
   5   1   4 209.677 10.4221   1 0.29863 0.22182-0.90833 0.96427 0.39074 0.22473
   3   1   4 37.2774 3.62664   1 0.24847 0.14454-0.92303 0.97896 0.37054 0.19157
   1   1   4 -0.3276 2.76042   1 0.21134 0.05424-0.93219 0.98810 0.35514 0.15361
  -1   1   4 592.742 13.4616   1 0.22486-0.08672-0.92960 0.98550 0.35913 0.09625
  -5   1   4 557.978 12.6603   1 0.10095-0.21768 0.98512-0.92924 0.16882 0.17984
  -7   1   4 310.551 10.2018   1-0.04255-0.20162 0.98916-0.93329 0.10997 0.18533
  -9   1   4 610.276 15.7131   1-0.13334-0.23827 0.98087-0.92501 0.07307 0.16886
 -11   1   4  83.916 7.25502   1-0.21078-0.28826 0.96697-0.91113 0.04191 0.14666
 -13   1   4 175.022 10.0441   1-0.28289-0.34359 0.94813-0.89230 0.01324 0.12197
 -15   1   4 212.083 12.0466   1-0.35233-0.40159 0.92425-0.86843-0.01401 0.09585
 -17   1   4 103.599 8.82117   1-0.42026-0.46109 0.89500-0.83920-0.04026 0.06874
 -16   0   4 418.245 19.0447   1-0.44599-0.37164 0.88246-0.88245-0.05104 0.10619
 -14   0   4 41.7912 3.73937   1-0.39036-0.29984 0.90876-0.90874-0.02949 0.13801
 -12   0   4 207.564 11.0641   1-0.33800-0.22477 0.92974-0.92970-0.00886 0.17074
 -10   0   4 1101.64 22.2043   1-0.29174-0.14359 0.94541-0.94537 0.00971 0.20553
  -8   0   4  124.89 7.07609   1-0.25883-0.04906 0.95496-0.95491 0.02339 0.24521
  -6   0   4 646.172 14.3783   1-0.26520 0.08475 0.95296-0.95289 0.02221 0.29975
  -2   0   4 5641.57 38.8004   1-0.42097 0.49539-0.85713 0.85723 0.09322 0.33547
   0   0   4 409.255 11.5081   1-0.07121 0.27307-0.95177 0.95188 0.24103 0.24103
   2   0   4 5683.01 45.1225   1 0.06093 0.26837-0.95290 0.95302 0.29513 0.24029
   4   0   4  47.912  3.4891   1 0.15498 0.30175-0.94263 0.94276 0.33319 0.25559
   6   0   4 1896.78 31.8934   1 0.23596 0.34821-0.92621 0.92636 0.36558 0.27656
   8   0   4 3.63783 4.92565   1 0.31094 0.40066-0.90444 0.90459 0.39519 0.30032
  10   0   4 417.303 19.2745   1 0.38269 0.45635-0.87726 0.87743 0.42312 0.32575
   9  -1   4  50.855 5.74883   1 0.28285 0.49247-0.91369 0.85804 0.38322 0.33895
   7  -1   4 41.7075 3.97555   1 0.19510 0.45278-0.93566 0.88000 0.34853 0.32028
   5  -1   4 212.973 10.0983   1 0.09667 0.42378-0.95030 0.89463 0.30903 0.30642
   3  -1   4 35.8099 2.79197   1-0.02235 0.41536-0.95449 0.89881 0.26056 0.30153
   1  -1   4  3.3895 1.97303   1-0.18827 0.45384-0.93580 0.88011 0.19169 0.31703
  -1  -1   4 565.007 12.6345   1-0.48894 0.62707-0.82134 0.76564 0.06207 0.39329
  -3  -1   4 335.974 9.32113   1-0.96962 0.98032-0.04345-0.01227-0.18742 0.58942
  -5  -1   4 539.597 13.2824   1-0.62614 0.50940 0.76136-0.81708-0.10956 0.45820
  -7  -1   4 300.593 10.4455   1-0.44720 0.20302 0.88117-0.93691-0.04795 0.34322
  -9  -1   4 606.927 15.8274   1-0.40689 0.03527 0.90113-0.95688-0.03451 0.27642
 -11  -1   4 85.8083 7.10033   1-0.41458-0.08447 0.89777-0.95353-0.03856 0.22711
 -13  -1   4 174.407  10.914   1-0.44324-0.18325 0.88391-0.93969-0.05023 0.18542
 -15  -1   4 206.971 12.4367   1-0.48274-0.27119 0.86277-0.91855-0.06571 0.14753
 -17  -1   4 102.241 8.85142   1-0.52851-0.35285 0.83518-0.89098-0.08323 0.11169
 -17  -1   5 13.1042 2.57187   1-0.51669-0.31421 0.83066-0.88643-0.02800 0.17697
 -15  -1   5 97.3964 7.61567   1-0.47451-0.22895 0.85583-0.91159-0.01175 0.21408
 -13  -1   5 80.2218  6.4033   1-0.44050-0.13553 0.87402-0.92977 0.00175 0.25394
 -11  -1   5  438.01 15.2882   1-0.42106-0.02753 0.88351-0.93925 0.01006 0.29900
  -9  -1   5 135.325 8.69908   1-0.43111 0.10996 0.87818-0.93391 0.00765 0.35477
  -7  -1   5 128.792 7.95391   1-0.51273 0.31901 0.83145-0.88716-0.02036 0.43615
  -5  -1   5 70.3881 5.81968   1-0.78906 0.72279 0.56442-0.62012-0.11025 0.57940
  -3  -1   5  138.56 7.13479   1-0.82793 0.88909-0.45648 0.40079-0.05079 0.57330
  -1  -1   5  171.56 8.13011   1-0.37246 0.56106-0.85963 0.80395 0.16155 0.41432
   1  -1   5 9.78857 1.46761   1-0.13517 0.45120-0.92640 0.87074 0.26241 0.36683
   3  -1   5 7.55691 1.45541   1 0.01274 0.43073-0.93648 0.88082 0.32345 0.35915
   7  -1   5 100.019 9.58094   1 0.22136 0.47699-0.91143 0.85580 0.40744 0.38188
   9  -1   5 9.32044 6.85966   1 0.30808 0.51770-0.88683 0.83121 0.44154 0.40115
   8   0   5 1.43732 3.66445   1 0.33005 0.43202-0.87872 0.87890 0.45114 0.36488
   6   0   5-2.43011 4.29587   1 0.25422 0.38041-0.90275 0.90292 0.42136 0.34130
   2   0   5 0.87632 2.23418   1 0.07951 0.30025-0.93322 0.93336 0.35131 0.30462
   0   0   5 1.52353 2.22092   1-0.04297 0.29529-0.93510 0.93524 0.30128 0.30128
  -2   0   5 0.85102  0.9973   1-0.28068 0.40556-0.89292 0.89304 0.20204 0.34717
  -4   0   5 0.65983 1.86629   1-0.91619 0.91364 0.29671-0.29660-0.13907 0.63491
  -8   0   5-6.45463 3.32664   1-0.28059 0.02316 0.93831-0.93823 0.06608 0.32304
 -10   0   5-0.45546 2.91637   1-0.29502-0.08985 0.93403-0.93396 0.05940 0.27635
 -12   0   5 4.22686  2.6941   1-0.33271-0.17959 0.92117-0.92111 0.04404 0.23835
 -14   0   5-3.72574 4.02426   1-0.38019-0.25955 0.90234-0.90230 0.02521 0.20382
 -17   1   5 11.4928 2.34302   1-0.40287-0.42802 0.89211-0.83627 0.01708 0.13192
 -15   1   5 108.584 9.57339   1-0.33643-0.36702 0.91973-0.86388 0.04285 0.15951
 -13   1   5  71.908 5.91179   1-0.26893-0.30708 0.94208-0.88623 0.06942 0.18630
 -11   1   5 401.864 14.8761   1-0.19947-0.24911 0.95952-0.90365 0.09714 0.21194
  -9   1   5 157.015 8.42633   1-0.12577-0.19537 0.97218-0.91630 0.12690 0.23555
  -7   1   5 127.286 7.46222   1-0.04000-0.15370 0.97969-0.92380 0.16185 0.25396
  -5   1   5 56.3971 4.34984   1 0.11588-0.18215 0.97395-0.91804 0.22577 0.24341
  -3   1   5 160.136 8.42355   1 0.26058-0.19941-0.90246 0.95838 0.42039 0.10214
  -1   1   5 181.352 8.75087   1 0.16021 0.02840-0.92365 0.97957 0.38305 0.19285
   1   1   5 12.3691 1.33715   1 0.19606 0.11998-0.91669 0.97263 0.39809 0.23117
   3   1   5 6.29918 3.96623   1 0.24820 0.19528-0.90425 0.96020 0.41925 0.26338
   5   1   5  5.1033 4.50069   1 0.30552 0.26540-0.88701 0.94297 0.44212 0.29386
   7   1   5 98.8867 9.49624   1 0.36512 0.33324-0.86485 0.92083 0.46556 0.32379
   9   1   5 11.8791 2.52399   1 0.42593 0.39986-0.83744 0.89343 0.48910 0.35361
   8   2   5 10.9982 2.38425   1 0.46041 0.30167-0.81925 0.93104 0.50297 0.31307
   6   2   5 -4.3972 4.30652   1 0.41544 0.21920-0.84236 0.95413 0.48545 0.27723
   4   2   5 52.6356 4.86363   1 0.37924 0.12797-0.85897 0.97074 0.47096 0.23835
   2   2   5 167.281 9.67365   1 0.36051 0.01926-0.86712 0.97887 0.46285 0.19311
   0   2   5 20.4195 1.60895   1 0.38447-0.13214-0.85780 0.96954 0.47052 0.13207
  -2   2   5 53.3518 4.41953   1 0.55498-0.43009-0.76416 0.87588 0.53066 0.01857
  -4   2   5 81.8403 5.89477   1 0.93831-0.94086 0.25075-0.13904 0.60926-0.11339
  -6   2   5 15.8593 1.71109   1 0.34881-0.47879 0.91646-0.80476 0.32440 0.11810
  -8   2   5 38.6788 3.61345   1 0.10392-0.36134 0.97522-0.86353 0.22108 0.16806
 -10   2   5 7.21397 1.47958   1-0.03377-0.35108 0.97991-0.86824 0.16451 0.17127
 -12   2   5 108.862 8.51805   1-0.13731-0.37498 0.97050-0.85884 0.12260 0.15982
 -14   2   5 161.638 11.1224   1-0.22607-0.41366 0.95333-0.84168 0.08715 0.14190
 -16   2   5 166.993  11.679   1-0.30719-0.45998 0.92988-0.81824 0.05521 0.12048
 -15   3   5 10.7211 2.28575   1-0.20009-0.50335 0.95901-0.79156 0.09853 0.10386
 -13   3   5 37.6637 4.17159   1-0.10013-0.47588 0.97496-0.80750 0.13854 0.11721
 -11   3   5 2.40066 3.07434   1 0.01705-0.46562 0.98026-0.81279 0.18620 0.12291
  -9   3   5 81.3937  6.3874   1 0.16793-0.48905 0.96608-0.79859 0.24873 0.11375
  -7   3   5 12.3717 1.41864   1 0.39415-0.58784 0.89743-0.72994 0.34530 0.07054
  -5   3   5 44.2119 4.37714   1 0.77625-0.84251 0.59236-0.42485 0.52123-0.05204
  -3   3   5 114.321 7.02147   1 0.91959-0.85841-0.27222 0.43975 0.64220-0.11964
  -1   3   5 20.3229 2.02298   1 0.64015-0.45154-0.69639 0.86392 0.56243 0.01350
   1   3   5 2.74221   2.239   1 0.51338-0.19732-0.78970 0.95725 0.51974 0.10955
   3   3   5 41.3901 4.12132   1 0.47807-0.03458-0.81002 0.97757 0.50833 0.17432
   5   3   5 24.7965 2.36693   1 0.48269 0.08823-0.80685 0.97442 0.51117 0.22485
   7   3   5 30.4318 2.65569   1 0.50712 0.19125-0.79188 0.95947 0.52107 0.26831
   8   4   5 6.91105 4.41121   1 0.58447 0.17762-0.73803 0.96142 0.55071 0.26536
   6   4   5 158.728 11.5692   1 0.56637 0.06828-0.75195 0.97533 0.54326 0.21944
   4   4   5 84.1897 6.86696   1 0.56678-0.05957-0.75223 0.97560 0.54223 0.16712
   2   4   5 316.137 13.3082   1 0.59968-0.21990-0.72810 0.95145 0.55240 0.10358
   0   4   5 386.872 14.1721   1 0.69177-0.43943-0.64623 0.86957 0.58206 0.02056
  -2   4   5 200.858 9.63619   1 0.86849-0.74359-0.39671 0.62004 0.63341-0.08416
  -4   4   5 205.157 8.95094   1 0.95079-0.95332 0.18647 0.03685 0.62293-0.12704
  -6   4   5  169.59  8.3907   1 0.68211-0.81207 0.70026-0.47695 0.47723-0.03470
  -8   4   5 81.8453 6.29579   1 0.39551-0.65292 0.89648-0.67318 0.34732 0.04184
 -10   4   5 304.527  12.281   1 0.19260-0.57745 0.96117-0.73789 0.26035 0.07545
 -12   4   5 1.58156 3.02847   1 0.04145-0.55372 0.97931-0.75604 0.19742 0.08502
 -14   4   5 9.33254 4.93832   1-0.08127-0.55844 0.97650-0.75324 0.14737 0.08171
 -16   4   5 6.14285 2.16154   1-0.18754-0.57961 0.96131-0.73807 0.10478 0.07093
 -15   5   5 159.123   11.84   1-0.07604-0.62739 0.97663-0.69758 0.15086 0.05155
 -13   5   5 239.429  12.961   1 0.04830-0.62429 0.97870-0.69964 0.20161 0.05416
 -11   5   5 170.729   10.14   1 0.19569-0.64425 0.96023-0.68115 0.26306 0.04607
  -9   5   5 426.835  13.898   1 0.37974-0.70086 0.90297-0.62388 0.34196 0.02054
  -7   5   5 111.159 7.12347   1 0.61516-0.80884 0.76024-0.48114 0.44756-0.03170
  -5   5   5 24.9782 2.75474   1 0.86902-0.93526 0.43777-0.15865 0.57351-0.10429
  -1   5   5 18.7539 1.57811   1 0.85083-0.66220-0.42921 0.70835 0.63134-0.05539
   1   5   5-0.98619 3.34433   1 0.73140-0.41533-0.60181 0.88096 0.59732 0.03199
   3   5   5 21.8986 2.56249   1 0.66393-0.22043-0.67149 0.95065 0.57662 0.10605
   5   5   5 142.207 10.5256   1 0.63695-0.06601-0.69533 0.97450 0.56878 0.16725
   7   5   5 196.664 13.0729   1 0.63563 0.06275-0.69585 0.97504 0.56952 0.21988
   8   6   5 0.80753 5.65271   1 0.69408 0.06802-0.63906 0.97406 0.59140 0.22469
   6   6   5 6.35036 5.32713   1 0.69449-0.05983-0.63930 0.97428 0.59036 0.17237
   4   6   5 6.78674 3.65008   1 0.71519-0.20796-0.61792 0.95289 0.59586 0.11351
   2   6   5 28.8636  2.1459   1 0.76487-0.38508-0.55934 0.89430 0.61025 0.04575
   0   6   5 16.9109 1.74676   1 0.84925-0.59690-0.43019 0.76514 0.63341-0.03077
  -2   6   5 20.6703 2.22396   1 0.94318-0.81826-0.17517 0.51011 0.65129-0.10201
  -4   6   5-2.67884 2.78603   1 0.94449-0.94701 0.21330 0.12162 0.62252-0.12660
  -6   6   5 3.87739 2.79602   1 0.78370-0.91366 0.57990-0.24499 0.53056-0.08801
  -8   6   5-1.69442 2.39627   1 0.55904-0.81644 0.80258-0.46768 0.42349-0.03430
 -10   6   5 20.4697 1.76489   1 0.35512-0.73995 0.91264-0.57776 0.33283 0.00300
 -12   6   5 6.07756 4.45444   1 0.18559-0.69786 0.96189-0.62702 0.26031 0.02215
 -14   6   5  50.796 5.64562   1 0.04292-0.68263 0.97861-0.64375 0.20088 0.02822
 -15   7   5 45.4593 4.97276   1 0.02857-0.73199 0.97875-0.58809 0.19655 0.00589
 -13   7   5 105.209 8.97937   1 0.16664-0.74262 0.96500-0.57433 0.25393 0.00187
 -11   7   5 32.4978 4.03979   1 0.32497-0.77351 0.92351-0.53283 0.32141-0.01225
  -9   7   5  160.38 9.41823   1 0.50774-0.82885 0.83598-0.44528 0.40198-0.03946
  -7   7   5 6.01797 1.12613   1 0.70814-0.90181 0.67144-0.28074 0.49517-0.07928
  -5   7   5 20.1214 2.21487   1 0.88464-0.95087 0.40118-0.01046 0.58644-0.11719
  -3   7   5 60.0674 5.59645   1 0.96238-0.90117 0.06221 0.32852 0.64322-0.12061
  -1   7   5 12.5157 1.64722   1 0.92890-0.74026-0.23033 0.62107 0.65220-0.07623
   1   7   5 64.5563 5.36159   1 0.85548-0.53940-0.41645 0.80721 0.63754-0.00821
   3   7   5 22.6686 2.31358   1 0.79440-0.35088-0.51722 0.90799 0.62164 0.06106
   5   7   5 286.857 15.4927   1 0.75790-0.18695-0.56596 0.95674 0.61180 0.12426
   7   7   5  133.58 11.0379   1 0.74294-0.04455-0.58374 0.97453 0.60833 0.18109
   6   8   5 67.0649 6.40934   1 0.79447-0.15980-0.51460 0.96119 0.62534 0.13742
   4   8   5 335.468 16.0495   1 0.82095-0.31372-0.47465 0.92123 0.63181 0.07758
   2   8   5 497.872 17.7741   1 0.86561-0.48581-0.39425 0.84082 0.64262 0.01341
   0   8   5 542.548 17.4522   1 0.92171-0.66934-0.25212 0.69867 0.65354-0.05087
  -2   8   5 647.274 17.9677   1 0.96106-0.83613-0.02948 0.47602 0.65195-0.10264
  -4   8   5 536.161 15.9588   1 0.93348-0.93599 0.25602 0.19051 0.61907-0.12314
  -6   8   5 345.574 12.8784   1 0.81465-0.94460 0.53232-0.08580 0.55041-0.10783
  -8   8   5 444.333 15.3534   1 0.64056-0.89794 0.73686-0.29035 0.46485-0.07563
 -10   8   5 231.897 11.6847   1 0.45859-0.84341 0.86383-0.41733 0.38174-0.04589
 -14   8   5 17.9749 2.22595   1 0.14125-0.78095 0.96866-0.52219 0.24493-0.01581
 -13   9   5 46.2977 4.55477   1 0.25363-0.82960 0.94496-0.44268 0.29417-0.03836
 -11   9   5 40.4573 4.76342   1 0.41022-0.85875 0.88766-0.38537 0.36210-0.05292
  -9   9   5 167.286  9.9637   1 0.57823-0.89932 0.78703-0.28473 0.43773-0.07518
  -7   9   5 94.0738 7.23644   1 0.74492-0.93858 0.62786-0.12555 0.51705-0.10115
  -5   9   5 2.33013 3.19492   1 0.88117-0.94740 0.40631 0.09601 0.58872-0.11945
  -3   9   5 6.42773 1.35369   1 0.95311-0.89190 0.15141 0.35093 0.63711-0.11448
  -1   9   5  37.407 3.33803   1 0.95597-0.76732-0.08139 0.58374 0.65630-0.08030
   1   9   5 5.42875 1.67969   1 0.92001-0.60392-0.25461 0.75698 0.65567-0.02631
   3   9   5 83.4004 7.34614   1 0.87762-0.43410-0.36639 0.86876 0.64803 0.03469
   5   9   5  135.52 11.4277   1 0.84502-0.27406-0.43115 0.93353 0.64091 0.09517
   4  10   5 28.9774 2.98224   1 0.89033-0.38308-0.33428 0.89246 0.65342 0.05599
   2  10   5 65.7035  6.2938   1 0.92199-0.54218-0.24483 0.80300 0.65839-0.00234
   0  10   5 5.83803 3.69229   1 0.95190-0.69953-0.10732 0.66547 0.65918-0.05649
  -2  10   5 6.32673 3.87431   1 0.95930-0.83436 0.08154 0.47661 0.64726-0.09794
  -4  10   5    0.00 3.26436   1 0.91863-0.92113 0.30431 0.25382 0.61369-0.11773
  -6  10   5  54.616 5.35186   1 0.81957-0.94950 0.52243 0.03569 0.55713-0.11453
  -8  10   5-0.53465 3.89232   1 0.67779-0.93517 0.70071-0.14260 0.48638-0.09714
 -10  10   5 0.58583 3.84157   1 0.51913-0.90394 0.82731-0.26921 0.41261-0.07674
 -12  10   5 5.24126 4.63266   1 0.36181-0.87406 0.90824-0.35016 0.34269-0.06017
 -11  11   5 221.899 12.8769   1 0.46186-0.91039 0.86056-0.24666 0.38874-0.07953
  -9  11   5 98.7611 9.29336   1 0.61321-0.93430 0.75837-0.14446 0.45782-0.09525
  -7  11   5 63.5374  5.1833   1 0.75509-0.94874 0.61360 0.00032 0.52619-0.11026
  -5  11   5 10.0411 1.70506   1 0.86903-0.93524 0.43009 0.18384 0.58620-0.11690
  -3  11   5 100.119 8.66308   1 0.93812-0.87689 0.22804 0.38590 0.62963-0.10697
  -1  11   5 76.9211 6.90988   1 0.96019-0.77153 0.03818 0.57577 0.65339-0.07737
   1  11   5 -1.3086  3.8152   1 0.94981-0.63372-0.11574 0.72970 0.66159-0.03220
   3  11   5 183.098 12.8645   1 0.92622-0.48269-0.22653 0.84051 0.66139 0.02136
   2  12   5 318.073 16.2265   1 0.94949-0.56967-0.11181 0.78158 0.66380-0.00773
   0  12   5 326.577 15.6265   1 0.95944-0.70706 0.01447 0.65530 0.65743-0.05472
  -2  12   5  366.39 16.0644   1 0.94756-0.82261 0.17468 0.49507 0.63989-0.09054
  -4  12   5 458.585 17.0418   1 0.89996-0.90245 0.35519 0.31455 0.60660-0.11061
  -6  12   5 241.667 12.9226   1 0.81160-0.94153 0.53305 0.13668 0.55722-0.11460
  -8  12   5 306.569 14.4316   1 0.69025-0.94761 0.68670-0.01699 0.49641-0.10715
 -10  12   5 180.217 12.2887   1 0.55053-0.93533 0.80526-0.13556 0.43079-0.09489
  -9  13   5 4.75592 3.78283   1 0.62583-0.94691 0.74644-0.02093 0.46777-0.10517
  -7  13   5-0.64271 4.40619   1 0.75036-0.94399 0.61779 0.10773 0.52804-0.11208
  -5  13   5    0.00 3.44855   1 0.85096-0.91716 0.46368 0.26185 0.58059-0.11127
  -3  13   5 66.3984 6.16797   1 0.91844-0.85721 0.29819 0.42735 0.62074-0.09806
  -1  13   5 6.08566 3.51356   1 0.95169-0.76302 0.14019 0.58537 0.64666-0.07062
   1  13   5 72.1501 7.55603   1 0.95846-0.64235 0.00540 0.72018 0.66033-0.03092
   0  14   5 48.3102 3.64009   1 0.95307-0.70067 0.12083 0.66054 0.65124-0.04850
  -2  14   5-4.21519 5.16253   1 0.92898-0.80402 0.25757 0.52378 0.63051-0.08114
  -6  14   5 31.5395 2.60464   1 0.79533-0.92524 0.55574 0.22559 0.55312-0.11047
  -8  14   5 36.4411 3.26394   1 0.68729-0.94464 0.68819 0.09313 0.49916-0.10988
  -3  13   6 83.9883 7.28847   1 0.91710-0.80540 0.23773 0.48785 0.67475-0.03155
  -5  13   6 70.2417 6.58925   1 0.86311-0.87885 0.40119 0.32437 0.64014-0.05031
  -7  13   6  0.7075 3.93918   1 0.77423-0.91740 0.56019 0.16536 0.59191-0.05544
 -10  12   6 29.9392 2.96779   1 0.58696-0.92130 0.76028-0.09055 0.49878-0.04236
  -6  12   6 51.3359 4.58256   1 0.83220-0.91166 0.46679 0.20296 0.62042-0.05728
  -4  12   6 215.353 12.8197   1 0.90541-0.85743 0.28629 0.38347 0.66393-0.04743
  -2  12   6 9.57245 2.17724   1 0.93793-0.76252 0.11252 0.55726 0.69071-0.02084
   0  12   6 78.0463  7.5489   1 0.93942-0.63657-0.03385 0.70364 0.70310 0.02012
   1  11   6 81.2526 7.73502   1 0.92345-0.55689-0.15777 0.77176 0.70427 0.04563
  -1  11   6 269.579 14.5861   1 0.94115-0.70203-0.02246 0.63644 0.70034-0.00380
  -3  11   6 6.38373 4.60338   1 0.93415-0.82246 0.15410 0.45987 0.68356-0.04039
  -5  11   6 152.803 10.6005   1 0.88386-0.89961 0.35412 0.25984 0.64779-0.05798
  -7  11   6 107.894 9.11327   1 0.78517-0.92835 0.54668 0.06726 0.59322-0.05677
  -9  11   6 162.469 11.1051   1 0.65117-0.92180 0.70549-0.09156 0.52698-0.04390
 -11  11   6 1.40337 6.27603   1 0.50170-0.89976 0.82105-0.20712 0.45769-0.02797
 -12  10   6-5.59272 4.74146   1 0.40303-0.86482 0.87530-0.31719 0.41171-0.00869
 -10  10   6 101.996 9.06018   1 0.56180-0.89614 0.78103-0.22291 0.48318-0.02679
  -8  10   6  21.165 2.23922   1 0.71704-0.92395 0.63733-0.07919 0.55682-0.04707
  -6  10   6  113.07 9.12144   1 0.84626-0.92573 0.44269 0.11545 0.62373-0.06062
  -4  10   6 69.8131 6.02953   1 0.92391-0.87595 0.21853 0.33963 0.67218-0.05570
  -2  10   6 18.7469 2.23513   1 0.94325-0.76785 0.00595 0.55222 0.69649-0.02665
   0  10   6 1.25983 1.86863   1 0.92368-0.62084-0.16203 0.72022 0.70203 0.02117
   2  10   6 159.969  13.113   1 0.89133-0.46105-0.27752 0.83572 0.69868 0.07789
   3   9   6 51.7055 5.56165   1 0.84575-0.35177-0.38760 0.89000 0.68701 0.11622
   1   9   6 58.9927 5.90215   1 0.88491-0.51836-0.29865 0.80103 0.69500 0.05487
  -1   9   6 22.3436 2.44498   1 0.92665-0.68753-0.15272 0.65509 0.69991-0.00340
  -3   9   6 76.3019  6.4547   1 0.94395-0.83227 0.05825 0.44411 0.69036-0.04721
  -5   9   6 13.4327 1.80507   1 0.90036-0.91612 0.31109 0.19126 0.65345-0.06366
  -7   9   6 89.2737 8.50246   1 0.78451-0.92771 0.55011-0.04777 0.58867-0.05224
  -9   9   6 27.1149 2.27999   1 0.62437-0.89500 0.73158-0.22925 0.51034-0.02729
 -11   9   6 509.891 19.1656   1 0.45476-0.85283 0.84977-0.34746 0.43281-0.00312
 -13   9   6 18.6432 2.72406   1 0.29417-0.81968 0.91880-0.41650 0.36244 0.01389
 -14   8   6 72.3306 7.28113   1 0.17947-0.76870 0.94868-0.50219 0.31182 0.03782
 -12   8   6 3.20397 4.92203   1 0.33429-0.79609 0.90536-0.45886 0.37803 0.02497
 -10   8   6 32.3241   3.409   1 0.50754-0.84190 0.81942-0.37290 0.45469 0.00168
  -8   8   6 4.24574  3.0022   1 0.69085-0.89778 0.66829-0.22176 0.54007-0.03035
  -6   8   6 17.9648 2.23966   1 0.85183-0.93132 0.43454 0.01200 0.62251-0.05942
  -4   8   6 27.9128 2.87503   1 0.93796-0.89001 0.14436 0.30219 0.67911-0.06266
  -2   8   6 18.2311 2.01049   1 0.93303-0.75764-0.12300 0.56957 0.69769-0.02787
   0   8   6 3.80859 3.80859   1 0.88116-0.57833-0.31158 0.75816 0.69181 0.03137
   2   8   6-1.39328 4.40592   1 0.82794-0.39768-0.42398 0.87057 0.67989 0.09665
   4   8   6 20.3442 2.58968   1 0.79132-0.23362-0.48368 0.93028 0.67080 0.15911
   5   7   6 22.4463 2.89315   1 0.73345-0.11204-0.56358 0.95439 0.65204 0.20454
   3   7   6  450.02 19.0067   1 0.75929-0.26532-0.53143 0.92223 0.65882 0.14439
   1   7   6    0.00 4.15066   1 0.80980-0.44326-0.45754 0.84832 0.67244 0.07741
  -1   7   6 490.369 17.5856   1 0.88213-0.64302-0.31212 0.70289 0.68960 0.00689
  -3   7   6 47.8754 4.83614   1 0.94202-0.83036-0.06063 0.45139 0.69414-0.05101
  -5   7   6 148.826 9.41933   1 0.91233-0.92810 0.27610 0.11464 0.65672-0.06696
  -7   7   6 142.574 9.48774   1 0.76293-0.90614 0.58288-0.19215 0.57363-0.03724
  -9   7   6 4.59775 1.62555   1 0.56278-0.83342 0.78244-0.39172 0.47802 0.00501
 -11   7   6 481.317 17.7511   1 0.37214-0.77023 0.89083-0.50012 0.39280 0.03687
 -13   7   6 1.97084 3.77387   1 0.20661-0.73213 0.94362-0.55292 0.32162 0.05469
 -14   6   6  38.663  5.2227   1 0.07821-0.66745 0.96326-0.62837 0.26626 0.08335
 -12   6   6 135.316 10.4395   1 0.22753-0.68934 0.93925-0.60435 0.32889 0.07409
 -10   6   6 1.06439 3.28065   1 0.40736-0.74173 0.87561-0.54070 0.40656 0.04978
  -8   6   6 327.243 13.2396   1 0.62289-0.82982 0.73515-0.40022 0.50404 0.00566
  -6   6   6  127.35 8.34684   1 0.84121-0.92070 0.45867-0.12374 0.61247-0.04941
  -4   6   6 938.633 21.5226   1 0.94653-0.89858 0.05636 0.27859 0.68485-0.06842
  -2   6   6 2.19044 1.19815   1 0.89099-0.71561-0.29156 0.62652 0.68903-0.01923
   0   6   6 160.911 10.3823   1 0.79212-0.48931-0.48760 0.82258 0.66491 0.05824
   2   6   6 4.60342 4.31238   1 0.72222-0.29197-0.57968 0.91467 0.64486 0.13166
   4   6   6 128.263 10.6822   1 0.68697-0.12928-0.61791 0.95291 0.63476 0.19512
   5   5   6 23.6511 2.63517   1 0.61809 0.00331-0.68390 0.96310 0.61060 0.24595
   3   5   6 147.992 11.5607   1 0.63101-0.13705-0.67341 0.95259 0.61378 0.18941
   1   5   6-4.25083 4.66445   1 0.67795-0.31143-0.62967 0.90885 0.62815 0.12167
  -1   5   6 65.6899 5.67341   1 0.77638-0.53729-0.51269 0.79186 0.65780 0.03866
  -3   5   6 75.4972 6.44628   1 0.91209-0.80043-0.22953 0.50869 0.69034-0.04724
  -5   5   6 97.8341 7.66509   1 0.91793-0.93371 0.26077 0.01837 0.65602-0.06629
  -7   5   6 39.7236 3.70816   1 0.69254-0.83576 0.66904-0.38991 0.53524 0.00113
  -9   5   6 224.841 11.0298   1 0.43913-0.70978 0.86042-0.58131 0.41894 0.06407
 -11   5   6 20.1527 2.05431   1 0.23968-0.63778 0.93666-0.65756 0.33252 0.09713
 -13   5   6  148.38   10.68   1 0.08350-0.60903 0.96326-0.68417 0.26697 0.10931
 -15   5   6 32.8788 3.99633   1-0.04563-0.60733 0.96546-0.68638 0.21399 0.10893
 -16   4   6  203.25 14.2046   1-0.16151-0.55518 0.95279-0.72952 0.16598 0.13025
 -14   4   6-2.65012 4.95792   1-0.05261-0.53664 0.96548-0.74220 0.20979 0.13980
 -12   4   6 533.689 18.5216   1 0.07552-0.53733 0.96430-0.74101 0.26229 0.14066
 -10   4   6 222.598 11.1207   1 0.23819-0.57256 0.93747-0.71417 0.33045 0.12586
  -8   4   6 1178.17 23.7715   1 0.46557-0.67251 0.84672-0.62340 0.42908 0.08060
  -6   4   6 80.1882 6.51097   1 0.78133-0.86083 0.56026-0.33693 0.57717-0.01412
  -4   4   6 753.635 19.1945   1 0.94353-0.89560-0.07138 0.29473 0.68884-0.07244
  -2   4   6 9.82808 1.71558   1 0.76602-0.59065-0.52900 0.75236 0.65221 0.01756
   0   4   6 372.657 15.4763   1 0.62199-0.31919-0.68357 0.90694 0.60705 0.11608
   2   4   6 19.6952 2.39008   1 0.56114-0.13090-0.73098 0.95436 0.58739 0.18910
   4   4   6 69.4794 6.77811   1 0.54677 0.01091-0.74052 0.96391 0.58356 0.24630
   6   4   6 26.3336 3.05626   1 0.55751 0.12761-0.73222 0.95563 0.58848 0.29474
   5   3   6 881.628 25.8341   1 0.47563 0.14576-0.78631 0.95390 0.55704 0.29949
   3   3   6 32.3689 3.71329   1 0.45819 0.03577-0.79668 0.96426 0.54959 0.25357
   1   3   6 739.808 21.4005   1 0.46905-0.10253-0.79132 0.95890 0.55232 0.19748
  -1   3   6 39.0891 4.41466   1 0.54363-0.30454-0.74551 0.91307 0.57759 0.11885
  -3   3   6 420.682  14.746   1 0.77135-0.65971-0.52360 0.69115 0.65131-0.00824
  -5   3   6 36.1961 3.52193   1 0.90241-0.91821 0.31843-0.15089 0.64161-0.05190
  -7   3   6 116.875 7.70281   1 0.48135-0.62457 0.83822-0.67070 0.43459 0.10176
  -9   3   6 285.208 12.3658   1 0.21279-0.48345 0.94397-0.77646 0.31842 0.16456
 -11   3   6 27.7638  2.9244   1 0.04765-0.44576 0.96638-0.79888 0.24960 0.18002
 -13   3   6 470.553 18.1829   1-0.07479-0.45074 0.96427-0.79679 0.19961 0.17665
 -15   3   6 100.573 8.13732   1-0.17684-0.47614 0.95034-0.78287 0.15862 0.16428
 -16   2   6 85.8029 7.55401   1-0.28796-0.42874 0.92229-0.81062 0.11362 0.18259
 -14   2   6 63.3519 6.94947   1-0.20720-0.38206 0.94430-0.83262 0.14552 0.20405
 -12   2   6  20.124 2.22483   1-0.11810-0.34373 0.96001-0.84832 0.18120 0.22172
 -10   2   6 338.306 14.0245   1-0.01181-0.32258 0.96757-0.85587 0.22435 0.23194
  -8   2   6 58.1407 5.27827   1 0.13897-0.34592 0.95791-0.84620 0.28651 0.22314
  -6   2   6 636.223 16.9584   1 0.46398-0.54349 0.84856-0.73684 0.42550 0.13752
  -4   2   6 121.207 7.92129   1 0.84147-0.79355-0.41287 0.52461 0.66870-0.05232
  -2   2   6 295.022  12.575   1 0.41085-0.23549-0.82327 0.93502 0.52752 0.14222
   2   2   6 282.003 13.6687   1 0.34431 0.08592-0.85035 0.96212 0.50534 0.27113
   4   2   6 8.48924 1.97999   1 0.37628 0.18139-0.83688 0.94867 0.51836 0.31147
   6   2   6 61.0208 4.52651   1 0.41970 0.26540-0.81655 0.92835 0.53547 0.34773
   7   1   6 292.243 16.5536   1 0.37859 0.37023-0.83599 0.89200 0.51903 0.39083
   5   1   6 189.199 12.5121   1 0.31589 0.30549-0.86074 0.91674 0.49455 0.36195
   3   1   6 266.301 13.3809   1 0.25369 0.24025-0.88039 0.93637 0.46989 0.33324
   1   1   6 208.734 11.4423   1 0.19256 0.17395-0.89525 0.95122 0.44532 0.30446
  -1   1   6 653.462 18.4051   1 0.13426 0.10481-0.90552 0.96148 0.42154 0.27487
  -3   1   6 213.072  10.804   1 0.08994 0.02169-0.91098 0.96693 0.40301 0.24004
  -5   1   6 217.953 10.2566   1 0.10392-0.11972 0.96229-0.90636 0.27200 0.31768
  -7   1   6 12.1478 1.90095   1-0.05041-0.09283 0.96614-0.91022 0.20884 0.32748
  -9   1   6 8.69766 4.42863   1-0.12371-0.14697 0.95931-0.90340 0.17883 0.30413
 -11   1   6 5.92179 3.18489   1-0.19112-0.20699 0.94791-0.89202 0.15149 0.27811
 -13   1   6 11.6269 5.83757   1-0.25682-0.26873 0.93189-0.87601 0.12518 0.25106
 -15   1   6 49.8411 4.70345   1-0.32179-0.33120 0.91101-0.85515 0.09950 0.22337
 -16   0   6  13.984 2.51136   1-0.42051-0.29620 0.86910-0.86904 0.06046 0.23572
 -14   0   6 313.448 15.2812   1-0.37186-0.21742 0.89144-0.89136 0.07950 0.27004
 -12   0   6 47.7808 4.93987   1-0.33062-0.13122 0.90778-0.90769 0.09602 0.30688
 -10   0   6 1716.29 30.9113   1-0.30473-0.02967 0.91677-0.91668 0.10694 0.34933
  -8   0   6 328.856 13.2503   1-0.31907 0.11211 0.91128-0.91117 0.10283 0.40680
  -6   0   6 2656.74 36.5138   1-0.49967 0.42014 0.82220-0.82208 0.03833 0.52466
  -4   0   6 322.552 11.8344   1-0.76582 0.81373-0.51435 0.51449 0.02979 0.58656
  -2   0   6 1421.41 25.7234   1-0.20091 0.37625-0.89174 0.89188 0.28400 0.38572
   0   0   6 43.9545 3.55479   1-0.01398 0.31677-0.91432 0.91448 0.36154 0.36154
   2   0   6 264.606 12.8462   1 0.10096 0.32926-0.90948 0.90965 0.40834 0.36810
   4   0   6 19.2174 2.16054   1 0.19279 0.36486-0.89529 0.89547 0.44523 0.38458
   6   0   6 25.3799 2.60028   1 0.27445 0.41064-0.87464 0.87484 0.47759 0.40558
   7  -1   6 264.872 15.5283   1 0.24875 0.50006-0.88248 0.82687 0.46647 0.44337
   5  -1   6 166.226 11.6204   1 0.15508 0.46629-0.90267 0.84705 0.42928 0.42719
   3  -1   6 269.162 12.9883   1 0.04753 0.44640-0.91387 0.85824 0.38590 0.41721
   1  -1   6  200.25 10.8224   1-0.08720 0.45369-0.91041 0.85477 0.33059 0.41916
  -1  -1   6 615.846  17.277   1-0.28432 0.52338-0.86948 0.81383 0.24765 0.44874
  -3  -1   6 204.404 9.49791   1-0.64149 0.75311-0.65866 0.60299 0.08849 0.55454
  -5  -1   6 207.022  9.6083   1-0.91828 0.90246 0.22227-0.27794-0.08698 0.67664
  -7  -1   6  6.9984 1.49609   1-0.60429 0.46104 0.74672-0.80240-0.00065 0.53694
  -9  -1   6 9.02847 1.55662   1-0.46629 0.19561 0.84371-0.89941 0.04626 0.43668
 -11  -1   6 5.02236 3.74345   1-0.43259 0.03447 0.86257-0.91828 0.05714 0.37244
 -13  -1   6 17.8192 2.16728   1-0.44040-0.08516 0.85888-0.91461 0.05306 0.32315
 -15  -1   6 60.8487 5.88757   1-0.46779-0.18521 0.84415-0.89988 0.04196 0.28089
 -15  -1   7  73.175 7.35769   1-0.46267-0.13987 0.82741-0.88311 0.09539 0.34797
 -13  -1   7 7.68793 4.47516   1-0.44331-0.03179 0.83790-0.89360 0.10359 0.39313
 -11  -1   7 11.1948 2.13753   1-0.45024 0.10258 0.83349-0.88917 0.10236 0.44772
  -9  -1   7 46.0318 5.13938   1-0.51527 0.29504 0.79249-0.84816 0.08057 0.52288
  -7  -1   7 48.7488 4.58814   1-0.72001 0.62722 0.60084-0.65650 0.01384 0.64298
  -5  -1   7 63.7562 5.91553   1-0.89400 0.92865-0.17195 0.11630 0.00138 0.70879
  -3  -1   7 25.9315 2.70984   1-0.49203 0.65412-0.74392 0.68829 0.20454 0.55900
  -1  -1   7 153.538 9.94064   1-0.21228 0.50180-0.86365 0.80802 0.32619 0.49071
   1  -1   7 45.8156 3.29821   1-0.04226 0.45922-0.88847 0.83286 0.39714 0.47312
   3  -1   7 14.6661 2.29911   1 0.08241 0.46199-0.88639 0.83079 0.44802 0.47560
   4   0   7-0.82321 2.04425   1 0.21500 0.39312-0.86470 0.86491 0.50207 0.44825
   0   0   7 2.38526 3.47708   1 0.01580 0.33744-0.88914 0.88932 0.42180 0.42180
  -2   0   7 3.26042 2.66213   1-0.14224 0.36805-0.87729 0.87747 0.35657 0.43366
  -4   0   7-8.50569 3.71058   1-0.49875 0.59713-0.73865 0.73881 0.20289 0.53398
  -6   0   7  0.5517  3.0717   1-0.75576 0.72670 0.55033-0.55018 0.00584 0.67767
  -8   0   7 2.31756  3.6644   1-0.38390 0.22740 0.86596-0.86582 0.13038 0.49976
 -10   0   7 1.20626 3.41182   1-0.32315 0.03921 0.89210-0.89198 0.15154 0.42524
 -12   0   7-7.83823 4.79991   1-0.33243-0.07895 0.88901-0.88890 0.14683 0.37658
 -14   0   7-4.34843 5.32571   1-0.36559-0.17322 0.87574-0.87564 0.13332 0.33673
 -15   1   7 67.9839 7.28174   1-0.30851-0.29401 0.89794-0.84205 0.15593 0.28746
 -13   1   7 7.15751 2.17278   1-0.24688-0.22821 0.91732-0.86142 0.18038 0.31637
 -11   1   7 9.49893 1.99595   1-0.18663-0.16102 0.93182-0.87590 0.20463 0.34549
  -9   1   7 46.4347 4.42245   1-0.13003-0.09018 0.94160-0.88567 0.22776 0.37572
  -7   1   7 38.7744 4.15911   1-0.08983-0.00294 0.94624-0.89030 0.24471 0.41213
  -5   1   7 55.1224 4.49108   1-0.23009 0.26475-0.85817 0.91413 0.32028 0.38992
  -3   1   7 34.0651 3.47495   1 0.04867 0.11342-0.88823 0.94420 0.43505 0.32851
  -1   1   7 146.417 10.3365   1 0.12763 0.16191-0.88082 0.93680 0.46728 0.34964
   1   1   7 53.8893 5.05091   1 0.19695 0.22002-0.86853 0.92452 0.49532 0.37497
   3   1   7 17.8024 2.25968   1 0.26362 0.28079-0.85142 0.90743 0.52194 0.40171
   4   2   7  7.0034 5.55714   1 0.37805 0.23008-0.80877 0.92059 0.56721 0.38313
   2   2   7 4.17862 3.81454   1 0.33655 0.14414-0.82640 0.93820 0.55068 0.34630
   0   2   7 22.1445 2.36369   1 0.31072 0.04254-0.83646 0.94825 0.53987 0.30375
  -2   2   7 23.0391 2.15203   1 0.32726-0.10144-0.83127 0.94304 0.54488 0.24538
  -4   2   7  236.38 12.5253   1 0.53144-0.43306-0.72666 0.83843 0.61768 0.11922
  -6   2   7 181.021 10.2477   1 0.67136-0.70041 0.66871-0.55696 0.57153 0.11200
  -8   2   7 96.8036 8.09339   1 0.17944-0.33593 0.93449-0.82275 0.35455 0.27562
 -10   2   7 113.313 8.57496   1 0.00913-0.29305 0.95121-0.83948 0.28407 0.29273
 -12   2   7 159.563 11.0179   1-0.10030-0.31106 0.94547-0.83376 0.23954 0.28390
 -14   2   7 43.6664 3.98564   1-0.18953-0.34927 0.93113-0.81942 0.20371 0.26637
 -15   3   7 16.3555 2.60048   1-0.15437-0.44814 0.93750-0.77000 0.21870 0.22471
 -13   3   7 55.2958 5.37359   1-0.04997-0.42511 0.94941-0.78190 0.26078 0.23600
 -11   3   7 90.6473 8.88158   1 0.07899-0.42663 0.94786-0.78033 0.31364 0.23650
  -9   3   7 92.5839  7.8712   1 0.26366-0.48386 0.91384-0.74630 0.39110 0.21239
  -7   3   7 31.3138 3.38701   1 0.59401-0.68677 0.73934-0.57179 0.53693 0.11993
  -5   3   7 31.6906 3.70689   1 0.92353-0.88885-0.07341 0.24098 0.72854-0.01831
  -3   3   7 52.8191  4.7552   1 0.62040-0.45829-0.65545 0.82302 0.65070 0.11288
  -1   3   7 91.5525 8.84811   1 0.47371-0.18416-0.76084 0.92842 0.60093 0.21602
   1   3   7-0.37427 1.68771   1 0.43790-0.02092-0.77993 0.94753 0.58923 0.28108
   3   3   7 11.8126 2.67754   1 0.44533 0.09909-0.77524 0.94285 0.59308 0.33059
   2   4   7 19.2134  2.5601   1 0.53148-0.05077-0.72172 0.94513 0.62505 0.27196
   0   4   7 94.1962 9.19897   1 0.56613-0.21286-0.69742 0.92082 0.63591 0.20773
  -2   4   7 1.92917 4.01589   1 0.66918-0.44335-0.60697 0.83035 0.66933 0.12095
  -4   4   7 2.24801 2.97383   1 0.86587-0.76748-0.30198 0.52535 0.72465 0.01227
  -6   4   7 73.0685 6.92029   1 0.86787-0.89691 0.35778-0.13442 0.67655 0.00700
  -8   4   7 122.879 8.98025   1 0.54574-0.70221 0.77579-0.55244 0.51642 0.11378
 -10   4   7 77.5023 6.44052   1 0.28750-0.57141 0.90605-0.68272 0.40260 0.17423
 -12   4   7 64.4849 6.20329   1 0.11031-0.52166 0.94435-0.72102 0.32782 0.19565
 -14   4   7 70.0117 6.78161   1-0.02428-0.51451 0.95011-0.72680 0.27240 0.19770
 -13   5   7 4.11339 4.44297   1 0.11899-0.59405 0.94280-0.66368 0.33280 0.16399
 -11   5   7 3.07597 4.21756   1 0.28558-0.63321 0.90611-0.62698 0.40324 0.14692
  -9   5   7 2.25171 3.28241   1 0.50289-0.72308 0.80415-0.52500 0.49866 0.10487
  -7   5   7 60.9137 5.23438   1 0.76820-0.86095 0.54665-0.26750 0.62449 0.03240
  -5   5   7 132.896 9.42727   1 0.92695-0.89226 0.06256 0.21661 0.72412-0.01387
  -3   5   7 218.489 12.4777   1 0.83667-0.67455-0.36600 0.64517 0.72024 0.04337
  -1   5   7 285.976 14.8779   1 0.70631-0.41676-0.56431 0.84350 0.68371 0.13326
   1   5   7 210.272 13.0945   1 0.63259-0.21560-0.63987 0.91907 0.66094 0.20940
   3   5   7 42.0495 4.47807   1 0.60408-0.05965-0.66429 0.94351 0.65254 0.27117
   2   6   7  3.1549  5.3494   1 0.68452-0.20381-0.58585 0.92086 0.68042 0.21661
   0   6   7 28.7869 2.89647   1 0.73786-0.38458-0.52324 0.85824 0.69598 0.14769
  -2   6   7 1.97315 4.96568   1 0.82829-0.60245-0.38008 0.71507 0.72055 0.06976
  -4   6   7  79.024 7.75229   1 0.91799-0.81958-0.09323 0.42821 0.73443 0.00251
  -6   6   7 66.1609 5.72475   1 0.88114-0.91017 0.31548 0.01948 0.68895-0.00537
  -8   6   7 0.55863 3.66315   1 0.68596-0.84243 0.64936-0.31441 0.58562 0.04460
 -10   6   7 61.7904 6.03191   1 0.46126-0.74516 0.82854-0.49360 0.48167 0.09518
 -12   6   7 4.62302 5.40586   1 0.27013-0.68147 0.91031-0.57538 0.39817 0.12532
 -14   6   7 2.21511 4.95314   1 0.11327-0.65205 0.94296-0.60804 0.33192 0.13821
 -13   7   7 19.9891 2.49675   1 0.24636-0.72142 0.91648-0.52576 0.38964 0.10718
 -11   7   7  123.78 10.7469   1 0.41948-0.76710 0.85018-0.45945 0.46482 0.08536
  -9   7   7 57.8054  6.1113   1 0.61668-0.83686 0.71656-0.32581 0.55449 0.04906
  -7   7   7 265.621 13.0884   1 0.80887-0.90161 0.47808-0.08732 0.64974 0.00717
  -5   7   7  168.96 11.2436   1 0.91847-0.88378 0.14491 0.24586 0.71883-0.00855
  -3   7   7 500.288 18.6446   1 0.90322-0.74109-0.16848 0.55927 0.73660 0.02703
  -1   7   7 304.181 15.9226   1 0.83035-0.54078-0.37304 0.76384 0.72349 0.09351
   1   7   7 202.132 13.5537   1 0.76586-0.34885-0.48219 0.87300 0.70683 0.16353
   0   8   7    0.00 4.53766   1 0.83770-0.48441-0.35474 0.80134 0.72774 0.11595
  -2   8   7 27.9911 3.36839   1 0.89391-0.66805-0.20141 0.64801 0.73789 0.05244
  -4   8   7 64.4396 5.92338   1 0.92450-0.82608 0.03667 0.40991 0.73169 0.00528
  -6   8   7 128.621 9.47782   1 0.87520-0.90422 0.32774 0.11883 0.68974-0.00613
  -8   8   7 178.963 11.1367   1 0.73559-0.89204 0.58787-0.14131 0.61393 0.01631
 -10   8   7 264.876 14.0754   1 0.55490-0.83879 0.76585-0.31930 0.52766 0.04922
 -12   8   7 124.855 10.1162   1 0.37697-0.78830 0.86953-0.42300 0.44785 0.07567
 -11   9   7 4.18749 5.12861   1 0.49733-0.84494 0.80455-0.30221 0.50327 0.04694
  -9   9   7 55.1281 6.03043   1 0.66624-0.88641 0.66709-0.16474 0.58191 0.02166
  -7   9   7 3.14308 5.06808   1 0.81480-0.90753 0.46385 0.03852 0.65718-0.00024
  -5   9   7 131.347 10.0411   1 0.90519-0.87048 0.21404 0.28834 0.71257-0.00227
  -3   9   7 99.2338 9.16943   1 0.92151-0.75936-0.02669 0.52908 0.73771 0.02596
  -1   9   7 141.254 12.1152   1 0.89014-0.60056-0.21050 0.71290 0.73968 0.07735
  -2  10   7 8.19147 5.10526   1 0.91752-0.69165-0.06021 0.61840 0.74117 0.04919
  -4  10   7 0.68621 4.49979   1 0.91659-0.81816 0.13568 0.42250 0.72542 0.01158
  -6  10   7 19.8123 2.39186   1 0.86197-0.89098 0.35888 0.19929 0.68624-0.00261
  -8  10   7 3.35043 4.59387   1 0.74943-0.90587 0.56662-0.00846 0.62504 0.00522
 -10  10   7-2.11158 5.84671   1 0.60074-0.88462 0.72750-0.16935 0.55278 0.02412
  -7  11   7 73.4721 6.70039   1 0.80667-0.89939 0.47512 0.13885 0.65716-0.00020
  -5  11   7 383.845 17.2022   1 0.88778-0.85306 0.27792 0.33606 0.70504 0.00529
  -3  11   7 238.428 14.2933   1 0.91979-0.75764 0.08566 0.52833 0.73294 0.03074
  -8   8   8 34.3016  4.0123   1 0.77157-0.87757 0.49586-0.04927 0.68514 0.06562
  -6   8   8 7.75133 5.13005   1 0.88137-0.85993 0.21660 0.23000 0.75041 0.05371
  -4   8   8 99.1214  9.9053   1 0.89445-0.74557-0.06037 0.50698 0.77687 0.08061
  -3   7   8 2.31557 5.17776   1 0.85154-0.63895-0.25518 0.64599 0.77240 0.11175
  -5   7   8 369.921 17.0217   1 0.90083-0.81567 0.01726 0.37354 0.77118 0.05961
  -7   7   8 0.66723 4.37533   1 0.84034-0.88262 0.35864 0.03214 0.72112 0.05631
  -9   7   8 89.0715 7.27115   1 0.66733-0.83704 0.63659-0.24581 0.63068 0.09338
 -10   6   8  26.672 3.32705   1 0.51647-0.74991 0.76921-0.43424 0.55819 0.13918
  -8   6   8 114.154 9.03396   1 0.74402-0.85002 0.54184-0.20686 0.66676 0.08397
  -6   6   8 34.5941 3.79785   1 0.89377-0.87234 0.15784 0.17715 0.75557 0.04853
  -4   6   8 179.397 12.2621   1 0.86424-0.71537-0.22073 0.55573 0.77235 0.08511
  -1   5   8 125.003 10.4947   1 0.64497-0.30495-0.58978 0.86900 0.71122 0.22627
  -3   5   8 32.2668 3.87559   1 0.75248-0.53990-0.45938 0.73859 0.74353 0.14059
  -5   5   8 138.572 10.9063   1 0.88794-0.80280-0.12941 0.40860 0.77259 0.05818
  -7   5   8 4.36831 4.09214   1 0.83079-0.87308 0.38710-0.10792 0.71120 0.06620
  -9   5   8 222.484 13.1179   1 0.57101-0.74074 0.72939-0.45022 0.58145 0.14258
 -11   5   8  36.172 3.65392   1 0.33392-0.63108 0.86719-0.58803 0.47554 0.19513
 -12   4   8 189.265  13.053   1 0.14623-0.50711 0.91888-0.69554 0.39418 0.24980
 -10   4   8 47.5208 4.72672   1 0.34210-0.57555 0.86464-0.64128 0.47759 0.21976
  -8   4   8 34.9764 4.00752   1 0.63714-0.74315 0.67146-0.44809 0.61065 0.14005
  -6   4   8 151.062 10.6874   1 0.90244-0.88102 0.09486 0.12853 0.75954 0.04453
  -4   4   8 14.5123 2.41773   1 0.75174-0.60288-0.46323 0.68663 0.74088 0.11655
  -2   4   8 270.319 15.6253   1 0.58842-0.31212-0.64422 0.86763 0.68993 0.22087
   0   4   8-1.64353 5.19729   1 0.52291-0.11918-0.69372 0.91714 0.66855 0.29560
  -1   3   8 91.7611 8.95273   1 0.42502-0.08501-0.75499 0.92261 0.63124 0.30623
  -3   3   8 203.613 13.5518   1 0.50535-0.29278-0.70850 0.87610 0.65875 0.22535
  -5   3   8 23.6492 2.49794   1 0.78113-0.69600-0.41958 0.58717 0.74683 0.08390
  -7   3   8 253.652 13.2425   1 0.73735-0.77965 0.55577-0.38819 0.65764 0.11974
  -9   3   8 51.6005 4.82882   1 0.32445-0.49419 0.87216-0.70460 0.46858 0.25543
 -11   3   8 160.647 11.4335   1 0.11162-0.40879 0.92422-0.75667 0.37856 0.29209
 -13   3   8 39.4198  3.1249   1-0.02562-0.39899 0.93014-0.76260 0.32207 0.29521
 -12   2   8 10.1263 5.11455   1-0.08419-0.27671 0.92669-0.81495 0.29751 0.34644
 -10   2   8 126.136 10.3071   1 0.02886-0.26232 0.93060-0.81885 0.34362 0.35370
  -8   2   8 42.9377 4.38928   1 0.23192-0.33794 0.90199-0.79022 0.42804 0.32264
  -6   2   8 46.0798  3.9362   1 0.90575-0.88434-0.00597 0.11774 0.76410 0.03994
  -4   2   8-2.10714 5.30285   1 0.34768-0.19883-0.79331 0.90510 0.59925 0.25816
  -2   2   8 54.7061 6.21992   1 0.28012-0.00384-0.81676 0.92857 0.57517 0.33560
   0   2   8 8.42889 5.57848   1 0.29621 0.10751-0.81074 0.92255 0.58239 0.38174
   1   1   8 75.3783 7.10884   1 0.20702 0.26042-0.83652 0.89254 0.54720 0.44360
  -1   1   8 102.428 9.89918   1 0.13210 0.20790-0.85076 0.90677 0.51708 0.42036
  -3   1   8 251.525 14.0638   1 0.04290 0.16966-0.85918 0.91518 0.48082 0.40326
  -5   1   8 74.2389 6.95671   1-0.13972 0.22485-0.84788 0.90386 0.40582 0.42490
  -7   1   8 138.692   11.26   1-0.22029 0.17798 0.90158-0.84561 0.24598 0.53137
  -9   1   8 87.9145 8.55416   1-0.15038-0.01937 0.91750-0.86154 0.27154 0.45244
 -11   1   8  89.855 8.16389   1-0.18736-0.10983 0.91067-0.85472 0.25604 0.41458
 -13   1   8 38.1442 3.59853   1-0.23953-0.18509 0.89804-0.84211 0.23488 0.38238
 -12   0   8 51.9216  5.2708   1-0.33908-0.02183 0.86397-0.86383 0.19616 0.44777
 -10   0   8 290.599 15.8716   1-0.35370 0.12022 0.85713-0.85698 0.19204 0.50525
  -8   0   8 80.1736 7.21787   1-0.49041 0.38437 0.78198-0.78181 0.14407 0.60659
  -6   0   8 100.803 8.81047   1-0.88729 0.90869-0.03727 0.03745 0.04592 0.75810
  -4   0   8 210.364 12.3017   1-0.34662 0.49546-0.78761 0.78779 0.31738 0.54000
  -2   0   8 9.35278 5.26028   1-0.09287 0.36915-0.85466 0.85486 0.42484 0.48591
   0   0   8 542.912 21.1177   1 0.04645 0.35726-0.85916 0.85937 0.48205 0.48205
   1  -1   8  58.831 6.33295   1 0.00093 0.46650-0.86070 0.80511 0.46257 0.52821
  -1  -1   8 100.039 9.24387   1-0.14977 0.48976-0.84713 0.79153 0.40015 0.53726
  -3  -1   8 243.992 13.5073   1-0.37678 0.58933-0.77490 0.71929 0.30301 0.58104
  -5  -1   8 70.3341 6.34886   1-0.74907 0.83418-0.44812 0.39249 0.12942 0.70127
  -7  -1   8 163.829 10.8879   1-0.82947 0.78715 0.36400-0.41964 0.03739 0.73993
  -9  -1   8 73.7414 7.51317   1-0.58028 0.41052 0.71549-0.77114 0.11033 0.61363
 -11  -1   8 110.244 10.2676   1-0.47521 0.17802 0.79397-0.84962 0.14542 0.52518
 -13  -1   8 37.6446 4.05123   1-0.44961 0.02498 0.81023-0.86590 0.15325 0.46399
  -9  -1   9  134.27 12.7822   1-0.65931 0.54002 0.59835-0.65397 0.13740 0.70708
  -7  -1   9 83.5112 7.65101   1-0.86186 0.87000 0.05396-0.10956 0.09703 0.80081
  -5  -1   9 100.194 9.12772   1-0.58977 0.72535-0.59023 0.53464 0.25352 0.69769
  -6   0   9-0.69602  3.7482   1-0.69138 0.76325-0.47364 0.47384 0.20590 0.71863
  -8   0   9 4.97204 5.37042   1-0.65019 0.59462 0.60672-0.60653 0.14307 0.72810
  -9   1   9 164.716 12.4735   1-0.19728 0.07800 0.88234-0.82635 0.30552 0.53898
  -7   1   9  71.946 7.12534   1-0.75429 0.76244 0.45364-0.39764 0.11517 0.78269
  -5   1   9 125.393 11.3994   1-0.09900 0.23459-0.82007 0.87608 0.47025 0.48098
  -6   2   9 11.0084 5.92761   1 0.50861-0.43673-0.67023 0.78204 0.70360 0.22095
  -8   2   9 3.68758  4.3632   1 0.31737-0.37293 0.84931-0.73752 0.51617 0.35502
   0   0   0    0.00    0.00   1
;
_shelx_hkl_checksum     52314
_shelx_res_file
;
    shelx.res created by SHELXL-2014/7
TITL    sammn1 in C 2/c
CELL   0.71073  12.2830  12.7360   6.4940  90.000 114.760  90.000
ZERR     4       0.0010   0.0010   0.0050   0.000   0.030   0.000
LATT  7
SYMM -X,Y, 0.50000-Z
SFAC    O   NA  P   CA  MN  FE
UNIT    48   8  12   4   4   4
MERG    2
L.S.    100
FMAP    2
PLAN    25
EXYZ Mn Fe
EADP Mn Fe
SUMP 1.0 0.00000000000000000000000000000000001 1 2 1 3
SUMP 2.5 0.000000000000000000000000000000000001 2 2 3 3
BOND
ACTA
WGHT    0.035100    3.067700
EXTI    0.002583
FVAR       0.25517   0.49992   0.50005
NA1   2    0.500000    0.000000    0.000000    10.50000    0.02961    0.00803 =
         0.01096    0.00275   -0.00951   -0.00411
NA2   2    0.000000    0.021663    0.750000    10.50000    0.03387    0.04921 =
         0.04057    0.00000    0.00040    0.00000
CA    4    0.000000    0.268450    0.250000    10.50000    0.01090    0.00923 =
         0.01748    0.00000    0.00817    0.00000
MN    5    0.227342    0.154661    0.143407    21.00000    0.00787    0.01195 =
         0.01007   -0.00062    0.00324   -0.00091
FE    6    0.227342    0.154661    0.143407    31.00000    0.00787    0.01195 =
         0.01007   -0.00062    0.00324   -0.00091
P1    3    0.000000    0.277346    0.750000    10.50000    0.00793    0.00901 =
         0.00601    0.00000    0.00156    0.00000
O11   1    0.052254    0.206623    0.961636    11.00000    0.01318    0.01798 =
         0.00824    0.00364    0.00228   -0.00309
O12   1    0.091007    0.350325    0.717366    11.00000    0.01631    0.01835 =
         0.02549    0.01113    0.00763   -0.00139
P2    3    0.239405   -0.104277    0.132823    11.00000    0.01162    0.00868 =
         0.00616    0.00044    0.00167    0.00154
O21   1    0.370362   -0.088414    0.179374    11.00000    0.01433    0.01605 =
         0.01603   -0.00148    0.00492   -0.00336
O22   1    0.175581    0.001006    0.118977    11.00000    0.02906    0.01887 =
         0.01726   -0.00182    0.00641    0.01236
O23   1    0.171765   -0.161912   -0.095198    11.00000    0.02111    0.01377 =
         0.00941   -0.00153    0.00122   -0.00335
O24   1    0.231866   -0.172663    0.323322    11.00000    0.01590    0.02124 =
         0.01144    0.00277    0.00516   -0.00049
HKLF 4
REM     sammn1 in C 2/c
REM R1 =  0.0281 for    1139 Fo > 4sig(Fo)  and  0.0376 for all    1333 data
REM     97 parameters refined using      2 restraints
END
WGHT      0.0350      3.0664
REM Highest difference peak  0.631,  deepest hole -0.897,  1-sigma level  0.139
Q1    1   0.2345 -0.1404  0.2245  11.00000  0.05    0.49
Q2    1  -0.0400  0.2995  0.7929  11.00000  0.05    0.45
Q3    1   0.1612 -0.1095 -0.0692  11.00000  0.05    0.43
Q4    1   0.2802  0.1500  0.0771  11.00000  0.05    0.42
Q5    1   0.2766 -0.1258  0.4220  11.00000  0.05    0.41
Q6    1   0.0012 -0.0023  0.8924  11.00000  0.05    0.41
Q7    1   0.3027 -0.1127  0.1411  11.00000  0.05    0.40
Q8    1   0.1175  0.1884  1.0259  11.00000  0.05    0.38
Q9    1   0.1766  0.1460  0.2198  11.00000  0.05    0.38
Q10   1   0.1439 -0.0291 -0.0399  11.00000  0.05    0.38
Q11   1   0.2679  0.2235  0.2002  11.00000  0.05    0.37
Q12   1   0.2598 -0.1870 -0.0558  11.00000  0.05    0.37
Q13   1   0.1859 -0.1492  0.3806  11.00000  0.05    0.37
Q14   1   0.3884 -0.1905  0.2025  11.00000  0.05    0.37
Q15   1   0.2007 -0.0021  0.0568  11.00000  0.05    0.36
Q16   1   0.1195  0.2106  1.1375  11.00000  0.05    0.34
Q17   1   0.2024 -0.0661  0.4093  11.00000  0.05    0.34
Q18   1  -0.0591 -0.0458  0.8026  11.00000  0.05    0.34
Q19   1   0.1954 -0.0518  0.1370  11.00000  0.05    0.34
Q20   1   0.0957  0.1347  0.8991  11.00000  0.05    0.33
Q21   1  -0.0343  0.2257  1.0208  11.00000  0.05    0.32
Q22   1   0.0606  0.2487  1.1285  11.00000  0.05    0.32
Q23   1   0.2579  0.1088  0.2058  11.00000  0.05    0.32
Q24   1   0.1974 -0.2014 -0.2169  11.00000  0.05    0.32
Q25   1   0.0757 -0.0078  0.8568  11.00000  0.05    0.31
;
_shelx_res_checksum     40385
