# Supplementary material for: Synthesis and crystal structure of a new alluaudite-like iron phosphate Na2CaMnFe(PO4)3
Source: Acta Crystallogr E Crystallogr Commun. 2016 Nov 15;72(Pt 12):1806–8. doi: 10.1107/S2056989016017771 (PMC5137613; doi:10.1107/S2056989016017771)
Supplement: Supplementary file 2 [file e-72-01806-Isup2.hkl]

data_I                                                                          
_shelx_title '    sammn1 in C 2/c'                                              
_shelx_refln_list_code          4                                               
_shelx_F_calc_maximum      338.08                                               
_exptl_crystal_F_000       936.00                                               
_reflns_d_resolution_high  0.7119                                               
                                                                                
loop_                                                                           
 _space_group_symop_operation_xyz                                               
 'x, y, z'                                                                      
 '-x, y, -z+1/2'                                                                
 'x+1/2, y+1/2, z'                                                              
 '-x+1/2, y+1/2, -z+1/2'                                                        
 '-x, -y, -z'                                                                   
 'x, -y, z-1/2'                                                                 
 '-x+1/2, -y+1/2, -z'                                                           
 'x+1/2, -y+1/2, z-1/2'                                                         
                                                                                
_cell_length_a    12.2830                                                       
_cell_length_b    12.7360                                                       
_cell_length_c     6.4940                                                       
_cell_angle_alpha  90.000                                                       
_cell_angle_beta  114.760                                                       
_cell_angle_gamma  90.000                                                       
                                                                                
_shelx_F_squared_multiplier     1.000                                           
                                                                                
loop_                                                                           
 _refln_index_h                                                                 
 _refln_index_k                                                                 
 _refln_index_l                                                                 
 _refln_F_squared_calc                                                          
 _refln_F_squared_meas                                                          
 _refln_F_squared_sigma                                                         
 _refln_observed_status                                                         
   2   0   0      20278.03      20725.57       111.31 o                         
   4   0   0     108841.95     107851.39      1489.35 o                         
   6   0   0        561.92        526.97        36.63 o                         
   8   0   0      32142.42      31889.98       431.83 o                         
  10   0   0        133.01        135.18        15.11 o                         
  12   0   0       7849.41       7604.63       186.81 o                         
  14   0   0       1879.52       1713.35       197.25 o                         
   1   1   0          3.30        132.67         6.06 o                         
   3   1   0      12295.26      14120.25       118.72 o                         
   5   1   0      22296.55      22122.80       178.55 o                         
   7   1   0      11394.24      11866.14       121.17 o                         
   9   1   0       1083.07       1087.22        54.61 o                         
  11   1   0       4653.97       4771.69       186.81 o                         
  13   1   0       2899.36       2935.23        89.44 o                         
  15   1   0       4029.32       3858.35       112.98 o                         
   0   2   0      16823.96      17873.96       130.19 o                         
   2   2   0       1366.35       1659.64        47.22 o                         
   4   2   0      11755.92      12831.40       130.70 o                         
   6   2   0       1223.46       1250.71        51.20 o                         
   8   2   0        541.93        634.89        38.68 o                         
  10   2   0        534.14        533.43        36.28 o                         
  12   2   0        311.19        299.03        44.47 o                         
  14   2   0       1722.70       1416.08       157.65 o                         
   1   3   0        293.42        184.17        10.73 o                         
   3   3   0       9455.42       7873.10        96.87 o                         
   5   3   0      13333.18      13767.92       155.31 o                         
   7   3   0      20848.85      20230.10       221.95 o                         
   9   3   0       4710.98       4776.56       221.48 o                         
  11   3   0      19268.24      18511.85       569.57 o                         
  13   3   0       3635.77       3483.27       145.46 o                         
  15   3   0       4923.18       4629.05       274.54 o                         
   0   4   0       8767.83       8583.63       128.01 o                         
   2   4   0     114299.71     120290.03      2145.87 o                         
   4   4   0         93.51        127.39         9.68 o                         
   6   4   0      59111.41      59357.20      2207.31 o                         
   8   4   0        368.77        311.59        21.76 o                         
  10   4   0       8924.79       9060.56       213.67 o                         
  12   4   0        863.80       1026.25        86.05 o                         
  14   4   0       1193.86       1195.46        77.13 o                         
   1   5   0        521.64        503.59        46.31 o                         
   3   5   0      15409.19      16902.12       317.42 o                         
   5   5   0       2252.97       2372.40        71.94 o                         
   7   5   0       1637.86       1675.90       110.11 o                         
   9   5   0       5190.50       5259.44       360.96 o                         
  11   5   0       1202.37       1037.98        68.44 o                         
  13   5   0       2306.26       2274.56       157.76 o                         
  15   5   0         62.75         33.06        30.43 o                         
   0   6   0      28668.11      29778.85       298.73 o                         
   2   6   0      18843.24      19577.06       178.80 o                         
   4   6   0       3199.43       2992.46        79.66 o                         
   6   6   0       1415.00       1442.51        66.19 o                         
   8   6   0       2221.89       2201.25        87.04 o                         
  10   6   0          9.46         19.33        35.05 o                         
  12   6   0        111.35        115.58        65.46 o                         
  14   6   0          3.50        -51.18        58.45 o                         
   1   7   0       2934.41       2827.97        72.34 o                         
   3   7   0       4940.39       5301.57       104.52 o                         
   5   7   0      21048.42      21023.78       228.91 o                         
   7   7   0        152.20        167.81        14.30 o                         
   9   7   0       9205.64       9307.41       287.65 o                         
  11   7   0        485.87        455.39        35.98 o                         
  13   7   0       5319.91       5782.88       334.45 o                         
   0   8   0       8633.78       9121.09       192.78 o                         
   2   8   0        556.59        630.49        51.64 o                         
   4   8   0       5156.46       5314.57       115.69 o                         
   6   8   0       1366.59       1268.14        68.44 o                         
   8   8   0       2703.54       2900.81       184.12 o                         
  10   8   0        844.25        784.00        75.95 o                         
  12   8   0       2178.92       2467.33       199.17 o                         
  14   8   0         60.97        127.99        69.09 o                         
   1   9   0       5116.82       5050.86       133.05 o                         
   3   9   0       1347.78       1465.95       114.51 o                         
   5   9   0      13099.40      13603.19       283.42 o                         
   7   9   0       1146.52       1267.88        81.88 o                         
   9   9   0       9400.52       9213.64       199.04 o                         
  11   9   0         84.32         61.71        19.35 o                         
  13   9   0       3855.41       4073.17       327.48 o                         
   0  10   0        149.56         64.82        47.56 o                         
   2  10   0       2653.94       2641.61        89.36 o                         
   4  10   0        183.48        213.86        16.37 o                         
   6  10   0        853.41        915.30        58.31 o                         
   8  10   0         69.54        113.50        15.61 o                         
  10  10   0       1058.57       1014.43       157.62 o                         
  12  10   0         78.54         63.04        78.93 o                         
   1  11   0       1733.14       1578.27        93.34 o                         
   3  11   0        846.36        849.65        47.93 o                         
   5  11   0       2291.90       2245.55        92.37 o                         
   7  11   0        463.13        488.15        56.91 o                         
   9  11   0        475.88        541.61        86.22 o                         
  11  11   0       2474.34       2611.47       226.91 o                         
   0  12   0      10622.93      10080.26       262.43 o                         
   2  12   0       5565.25       5747.73       201.48 o                         
   4  12   0        787.37        827.18        53.61 o                         
   6  12   0         13.48         -3.75        37.20 o                         
   8  12   0        778.74        763.63        43.13 o                         
  10  12   0          4.36         15.43        44.60 o                         
   1  13   0       3766.12       4005.47       126.14 o                         
   3  13   0       9384.90       9460.68       196.44 o                         
   5  13   0         42.93         39.92        34.66 o                         
   7  13   0       6109.85       6179.56       177.91 o                         
   9  13   0        360.76        310.70        27.95 o                         
   0  14   0       1551.95       1692.47       121.39 o                         
   2  14   0       2380.53       2171.47       102.25 o                         
   4  14   0          4.35        -16.93        36.38 o                         
   6  14   0       1542.90       1435.90        92.63 o                         
   8  14   0         86.77         79.51        27.76 o                         
   1  15   0        583.24        557.03        38.90 o                         
   3  15   0       1677.19       1738.98       154.20 o                         
   5  15   0        141.94         93.72        46.51 o                         
   7  15   0       2771.74       2673.93       133.54 o                         
   0  16   0       9841.83       9571.05       322.06 o                         
   2  16   0       2133.06       2042.46       203.52 o                         
   4  16   0       3439.71       3737.34       158.53 o                         
   6  16   0       1253.33       1117.75        76.89 o                         
   1  17   0        804.89        768.92        53.45 o                         
   3  17   0       1642.59       1390.54       139.60 o                         
 -15   1   1        412.66        413.04        25.94 o                         
 -13   1   1       3166.26       3157.04        88.64 o                         
 -11   1   1       2076.36       1788.60        60.95 o                         
  -9   1   1        885.01        877.43        45.87 o                         
  -7   1   1        266.49        356.49        17.07 o                         
  -5   1   1        864.57        907.34        27.43 o                         
  -3   1   1        497.28        459.10        16.77 o                         
  -1   1   1       1607.83       1288.86        31.33 o                         
   1   1   1       1865.77       1938.38        39.23 o                         
   3   1   1       6891.18       6647.74        81.03 o                         
   5   1   1      24327.27      24929.06       155.40 o                         
   7   1   1        107.52         83.30        10.68 o                         
   9   1   1       1230.56       1318.19        51.00 o                         
  11   1   1        483.98        455.54        23.84 o                         
  13   1   1        208.11        221.27        21.93 o                         
 -16   2   1       1376.30       1353.12       219.59 o                         
 -14   2   1        260.27        286.40        21.88 o                         
 -12   2   1       1105.73       1073.91        59.44 o                         
 -10   2   1        186.64        176.23        58.26 o                         
  -8   2   1        176.90        153.21        11.44 o                         
  -6   2   1       5048.61       4823.54       170.58 o                         
  -4   2   1        144.20        269.14        17.65 o                         
  -2   2   1       3662.94       3321.19        50.69 o                         
   0   2   1       1511.76       1490.20        52.24 o                         
   2   2   1        128.72        196.29        13.30 o                         
   4   2   1        203.54        232.43        17.95 o                         
   6   2   1        501.22        511.67        45.83 o                         
   8   2   1       6908.76       6867.41       268.51 o                         
  10   2   1       6236.72       5975.01       155.43 o                         
  12   2   1       1283.02       1164.60        71.61 o                         
  14   2   1        806.83        673.21        60.65 o                         
 -15   3   1        108.06        129.59        37.01 o                         
 -13   3   1        205.97        261.87        92.46 o                         
 -11   3   1       2302.32       2079.54        94.21 o                         
  -9   3   1        400.34        398.85        29.19 o                         
  -7   3   1        279.59        276.90        22.85 o                         
  -5   3   1         39.91         46.55        20.21 o                         
  -3   3   1       2889.18       2759.61        56.79 o                         
  -1   3   1       4029.58       4215.31       101.65 o                         
   1   3   1       4699.98       4741.68       159.35 o                         
   3   3   1       3553.53       4096.52        79.04 o                         
   5   3   1       3609.71       3520.58        97.71 o                         
   7   3   1        461.39        429.05        29.83 o                         
   9   3   1       1596.52       1649.86       182.60 o                         
  11   3   1         17.47        -10.29        91.15 o                         
  13   3   1        529.53        479.72        35.55 o                         
 -14   4   1        409.33        402.46        31.09 o                         
 -12   4   1       4245.22       4263.46       342.30 o                         
 -10   4   1       3172.28       3289.84       108.75 o                         
  -8   4   1      12720.02      12295.35       392.53 o                         
  -6   4   1      13566.10      13416.34       166.24 o                         
  -4   4   1         84.35         20.17        14.43 o                         
  -2   4   1       7204.98       7071.30       318.93 o                         
   0   4   1      27039.61      26326.42       171.57 o                         
   2   4   1       2549.02       2601.60        60.88 o                         
   4   4   1       1666.02       1527.74        79.10 o                         
   6   4   1       1845.88       1621.11        69.70 o                         
   8   4   1         29.24         22.04        29.78 o                         
  10   4   1       1970.76       1938.78       198.44 o                         
  12   4   1       1199.30       1180.01        71.62 o                         
  14   4   1       1115.66       1078.02        58.11 o                         
 -15   5   1       3021.66       3205.74       145.16 o                         
 -13   5   1       2789.86       2980.04       173.80 o                         
 -11   5   1       4049.97       3961.64       142.50 o                         
  -9   5   1         65.95         82.61        15.53 o                         
  -7   5   1        125.88        103.89        10.96 o                         
  -5   5   1        533.15        471.67        28.91 o                         
  -3   5   1       2450.68       2213.93        69.03 o                         
  -1   5   1       7454.75       7905.66       142.22 o                         
   1   5   1       2093.40       1571.34        67.85 o                         
   3   5   1      14978.48      15522.40       202.95 o                         
   5   5   1      19603.07      19006.60       211.91 o                         
   7   5   1       8355.48       8624.49       167.61 o                         
   9   5   1       2713.57       2647.61       108.09 o                         
  11   5   1       1769.35       1795.04       136.53 o                         
  13   5   1        118.31        115.60        32.03 o                         
 -14   6   1         35.05         38.31        66.44 o                         
 -12   6   1         75.27         75.36        23.98 o                         
 -10   6   1         33.46         42.40        22.71 o                         
  -8   6   1        161.48        160.80        14.61 o                         
  -6   6   1        181.97        243.17        39.24 o                         
  -4   6   1       2153.69       2040.53        64.73 o                         
  -2   6   1       1054.73       1118.52        89.08 o                         
   0   6   1       3691.85       3594.80        76.33 o                         
   2   6   1         10.09         -2.46        16.81 o                         
   4   6   1        128.90        176.00        13.21 o                         
   6   6   1        246.54        232.20        16.67 o                         
   8   6   1        659.98        657.23        46.96 o                         
  10   6   1        586.90        552.18        39.63 o                         
  12   6   1          6.65        -19.92        44.10 o                         
 -15   7   1       1440.52       1500.09       124.83 o                         
 -13   7   1        549.61        521.66        44.50 o                         
 -11   7   1        842.20        851.85        53.16 o                         
  -9   7   1       1119.82       1103.47        70.99 o                         
  -7   7   1         57.55         47.66        28.52 o                         
  -5   7   1       3597.38       3654.82        94.36 o                         
  -3   7   1        446.02        501.51        29.28 o                         
  -1   7   1      18254.79      17685.50       421.03 o                         
   1   7   1       1776.11       1719.77        63.25 o                         
   3   7   1      15219.67      15099.79       184.92 o                         
   5   7   1      10724.28      10354.92       168.99 o                         
   7   7   1      13093.63      13356.74       211.08 o                         
   9   7   1       2347.86       2318.28       311.29 o                         
  11   7   1       2698.39       2647.99       229.70 o                         
  13   7   1        313.77        305.40        29.56 o                         
 -14   8   1       2426.99       2658.79       168.98 o                         
 -12   8   1       2896.09       2648.83       123.68 o                         
 -10   8   1       8276.92       8308.23       267.80 o                         
  -8   8   1      17064.73      16796.16       254.61 o                         
  -6   8   1      19362.94      18256.25       229.44 o                         
  -4   8   1       8739.55       8769.08       156.98 o                         
  -2   8   1      11894.61      10873.60       153.10 o                         
   0   8   1      28703.35      29339.43       251.18 o                         
   2   8   1      15469.15      15317.82       189.18 o                         
   4   8   1         13.25         63.31        24.53 o                         
   6   8   1       1171.68       1094.28        94.61 o                         
   8   8   1       1537.84       1481.29        80.01 o                         
  10   8   1        967.46       1020.62        73.16 o                         
  12   8   1       1465.93       1357.44       109.63 o                         
 -13   9   1       1456.10       1326.39        85.76 o                         
 -11   9   1       1209.54       1223.68       243.29 o                         
  -9   9   1        254.48        225.44        18.31 o                         
  -7   9   1         11.05         13.25        43.95 o                         
  -5   9   1       2203.61       2117.34        81.12 o                         
  -3   9   1       2944.55       3071.28        89.68 o                         
  -1   9   1       3365.25       3195.54        89.50 o                         
   1   9   1       1535.72       1633.21        66.10 o                         
   3   9   1       3724.48       3588.24       101.62 o                         
   5   9   1       7127.78       7264.05       154.74 o                         
   7   9   1       5509.43       5375.33       146.35 o                         
   9   9   1       2693.65       2500.43       113.48 o                         
  11   9   1        709.08        715.56        52.25 o                         
 -12  10   1       1047.55       1058.89        68.45 o                         
 -10  10   1        641.02        663.97        47.97 o                         
  -8  10   1        991.73       1075.32       105.79 o                         
  -6  10   1          1.02          4.12        28.03 o                         
  -4  10   1       2050.63       2173.68        83.97 o                         
  -2  10   1          4.10        -17.91        41.57 o                         
   0  10   1        781.87        879.42        54.63 o                         
   2  10   1          0.13         11.39        25.39 o                         
   4  10   1        479.50        562.40        42.27 o                         
   6  10   1         89.42        116.59        15.05 o                         
   8  10   1        376.00        387.66        27.26 o                         
  10  10   1        872.20        974.58        63.75 o                         
  12  10   1         58.19         19.70       115.49 o                         
 -13  11   1       2974.24       3342.68       149.42 o                         
 -11  11   1       1312.81       1294.95        84.38 o                         
  -9  11   1        839.20        772.76        57.06 o                         
  -7  11   1       1816.07       1841.14        92.20 o                         
  -5  11   1        617.20        621.53        81.00 o                         
  -3  11   1       6290.38       6280.38       143.32 o                         
  -1  11   1        549.37        607.31        39.58 o                         
   1  11   1       9179.89       9166.38       171.05 o                         
   3  11   1       9159.63       8959.36       178.81 o                         
   5  11   1      16319.21      16303.41       258.47 o                         
   7  11   1       6123.36       5876.42       452.81 o                         
   9  11   1       6668.76       6713.31       215.94 o                         
  11  11   1       2019.89       2090.02       148.76 o                         
 -12  12   1       2245.19       2200.16       174.44 o                         
 -10  12   1       4513.13       4121.77       156.00 o                         
  -8  12   1       6826.81       7224.95       209.34 o                         
  -6  12   1      10930.36      11072.94       508.29 o                         
  -4  12   1       6246.43       6030.66       152.19 o                         
  -2  12   1       8206.88       8156.99       169.19 o                         
   0  12   1      11915.57      11507.69       373.93 o                         
   2  12   1       4890.03       4747.35       142.10 o                         
   4  12   1       1377.55       1389.44        79.58 o                         
   6  12   1       1125.12       1122.91       125.69 o                         
   8  12   1          8.69         12.18        38.24 o                         
  10  12   1        191.05        234.57        45.22 o                         
 -11  13   1         17.35        -22.42        53.71 o                         
  -9  13   1        172.65        186.88        82.60 o                         
  -7  13   1        266.39        239.43        22.85 o                         
  -5  13   1        114.73         80.13        48.73 o                         
  -3  13   1          2.03          0.82        51.59 o                         
  -1  13   1       2365.82       2337.64        98.90 o                         
   1  13   1         26.70         44.38        25.84 o                         
   3  13   1         76.44         51.67        45.67 o                         
   5  13   1        383.94        408.86        27.93 o                         
   7  13   1        714.87        721.82        43.25 o                         
   9  13   1        352.95        376.14        28.55 o                         
 -10  14   1       1392.39       1241.90        82.67 o                         
  -8  14   1        217.89        218.74        22.12 o                         
  -6  14   1       1947.41       2062.12       129.53 o                         
  -4  14   1        865.13        873.68        57.28 o                         
  -2  14   1       2359.24       2361.49       145.76 o                         
   0  14   1        376.35        337.67        22.06 o                         
   2  14   1       1596.72       1724.59        93.77 o                         
   4  14   1          7.45         26.48        45.13 o                         
   6  14   1        267.81        260.71       117.36 o                         
   8  14   1       2606.81       2703.98       249.91 o                         
  -9  15   1        262.71        308.28        28.91 o                         
  -7  15   1        528.55        625.29        45.05 o                         
  -5  15   1        333.82        335.92        34.63 o                         
  -3  15   1         43.99         13.15        41.53 o                         
  -1  15   1       2059.33       2004.33       104.02 o                         
   1  15   1        616.86        713.80        53.81 o                         
   3  15   1       6041.94       6278.91       315.53 o                         
   5  15   1       3807.86       3536.52       224.27 o                         
   7  15   1       2633.43       2669.09       139.21 o                         
  -6  16   1       1385.19       1486.48        94.20 o                         
  -4  16   1       2602.09       2450.99       134.12 o                         
  -2  16   1       1135.51       1361.12       127.88 o                         
   0  16   1       2014.19       1843.39       152.78 o                         
   2  16   1         42.15         35.22        49.21 o                         
   4  16   1       1606.29       1673.13       101.33 o                         
   6  16   1         52.74         30.95        73.88 o                         
  -5  17   1         21.90         81.81        23.00 o                         
  -3  17   1        236.33        300.57        33.60 o                         
  -1  17   1         16.72         -9.43        58.27 o                         
   1  17   1         72.65         70.95        27.55 o                         
   3  17   1        222.74        277.21        23.98 o                         
 -16   0   2       6050.52       5794.12       267.78 o                         
 -14   0   2       1494.99       1648.53       131.47 o                         
 -12   0   2      20483.79      20844.26       401.89 o                         
 -10   0   2        256.05        314.70        27.07 o                         
  -8   0   2      79474.69      77647.27       618.49 o                         
  -6   0   2      12381.73      12891.16       211.41 o                         
  -4   0   2      39708.86      36289.81       311.49 o                         
  -2   0   2         83.24         22.77        24.22 o                         
   0   0   2      34145.55      32358.63       270.16 o                         
   2   0   2       1177.79        765.95        50.98 o                         
   4   0   2         32.57        106.48        15.63 o                         
   6   0   2      11766.81      11647.46       247.42 o                         
   8   0   2        122.37        143.76        21.70 o                         
  10   0   2      16764.10      17394.51       391.46 o                         
  12   0   2        525.30        591.40        55.63 o                         
 -15   1   2         75.37        114.58        22.10 o                         
 -13   1   2        295.78        318.65        20.78 o                         
 -11   1   2        174.26        176.06        14.66 o                         
  -9   1   2        398.15        387.01        24.24 o                         
  -7   1   2       5968.21       5621.49       107.89 o                         
  -5   1   2        450.54        579.19        34.33 o                         
  -3   1   2      38077.09      36392.03       214.17 o                         
  -1   1   2      32704.38      33814.31       189.09 o                         
   1   1   2      28801.02      27679.61       531.42 o                         
   3   1   2       3507.99       3529.10        81.11 o                         
   5   1   2      16080.33      15950.75       261.42 o                         
   7   1   2       2659.90       2532.19        91.78 o                         
   9   1   2       5920.24       5745.27       155.92 o                         
  11   1   2        423.99        389.31        28.18 o                         
  13   1   2        407.99        493.56        36.53 o                         
 -16   2   2        303.70        256.83        40.52 o                         
 -14   2   2       1346.46       1401.27       130.37 o                         
 -12   2   2       6642.36       6935.01       235.93 o                         
 -10   2   2        959.52        960.13        85.79 o                         
  -8   2   2      18203.76      18764.15       297.26 o                         
  -6   2   2       6739.67       7789.79       166.07 o                         
  -4   2   2       7860.28       8124.78       146.62 o                         
  -2   2   2       7888.08       9137.19       139.02 o                         
   0   2   2       7411.32       8491.27       154.32 o                         
   2   2   2        572.96        792.70        57.34 o                         
   4   2   2      11047.14      12748.92       241.43 o                         
   6   2   2       1996.07       2072.11       118.40 o                         
   8   2   2       1239.88       1399.59       112.15 o                         
  10   2   2       8143.03       7786.61       270.38 o                         
  12   2   2       1079.53       1021.11       107.07 o                         
 -15   3   2       4225.24       4306.57       226.97 o                         
 -13   3   2        424.33        406.38        38.97 o                         
 -11   3   2       6718.66       6703.60       218.06 o                         
  -9   3   2       4097.24       4219.67       157.41 o                         
  -7   3   2       1475.61       1576.89        83.67 o                         
  -5   3   2      23885.57      22334.05       269.95 o                         
  -3   3   2       1094.63        934.37        51.77 o                         
  -1   3   2      45170.08      42917.95       335.90 o                         
   1   3   2       7606.40       9182.98       177.46 o                         
   3   3   2      49426.13      50120.76       473.82 o                         
   5   3   2       6442.86       6843.81       191.96 o                         
   7   3   2      22797.19      22959.34       400.45 o                         
   9   3   2       1080.36       1098.46        90.81 o                         
  11   3   2       2682.21       2543.45       172.45 o                         
  13   3   2        729.95        710.10        65.13 o                         
 -16   4   2         39.82         23.00        81.30 o                         
 -14   4   2       8721.75       9472.63       318.04 o                         
 -12   4   2       1555.01       1608.26       120.90 o                         
 -10   4   2      21662.35      22575.59       379.45 o                         
  -8   4   2       5857.13       5802.01       170.82 o                         
  -6   4   2      40717.02      40276.46       399.32 o                         
  -4   4   2       3896.86       4163.96       116.84 o                         
  -2   4   2       4060.97       2950.63        92.53 o                         
   0   4   2        629.58        947.42        56.04 o                         
   2   4   2       6984.00       6937.84       169.83 o                         
   4   4   2       2421.09       2248.00       113.56 o                         
   6   4   2        111.92         78.88        59.76 o                         
   8   4   2      13011.82      13672.93       330.83 o                         
  10   4   2       1361.83       1489.91       129.41 o                         
  12   4   2       8309.25       8681.05       325.07 o                         
 -15   5   2       1599.47       1468.06       145.08 o                         
 -13   5   2          8.68          8.65        60.55 o                         
 -11   5   2       2820.02       2816.35       150.16 o                         
  -9   5   2       5490.01       5380.68       183.05 o                         
  -7   5   2       4470.87       4597.04       145.80 o                         
  -5   5   2       2534.63       2662.40       104.79 o                         
  -3   5   2       5199.11       5404.63       133.30 o                         
  -1   5   2       2636.37       2470.01        90.19 o                         
   1   5   2       8251.76       9024.78       189.50 o                         
   3   5   2          4.58         32.24        35.98 o                         
   5   5   2       4964.79       5547.88       188.85 o                         
   7   5   2       3030.24       2828.58       158.68 o                         
   9   5   2       1437.20       1492.04       124.68 o                         
  11   5   2        114.77        106.07        32.26 o                         
  13   5   2        355.86        368.15        42.91 o                         
 -14   6   2       1658.20       1841.18       152.85 o                         
 -12   6   2         32.45         16.03        59.99 o                         
 -10   6   2       6506.94       6700.07       224.26 o                         
  -8   6   2        135.56         62.93        40.62 o                         
  -6   6   2      17477.80      17946.95       286.71 o                         
  -4   6   2        233.52        264.43        29.20 o                         
  -2   6   2      19372.57      19822.22       270.27 o                         
   0   6   2       1452.03       1593.90        80.73 o                         
   2   6   2       1044.86        950.69        74.77 o                         
   4   6   2       2506.82       2669.42       129.60 o                         
   6   6   2       3319.70       3202.29       156.44 o                         
   8   6   2       5626.66       5475.79       224.42 o                         
  10   6   2        204.39        238.48        33.01 o                         
  12   6   2       2172.69       2034.22       176.53 o                         
 -15   7   2        269.52        228.85        38.05 o                         
 -13   7   2       3840.09       3899.24       207.56 o                         
 -11   7   2         46.44        -61.76        61.76 o                         
  -9   7   2       3627.70       3620.52       158.78 o                         
  -7   7   2       5381.02       5419.58       170.69 o                         
  -5   7   2       1184.88       1277.27        80.19 o                         
  -3   7   2      34345.87      34407.84       385.28 o                         
  -1   7   2        649.77        770.46        63.63 o                         
   1   7   2      31883.76      32722.50       397.60 o                         
   3   7   2         89.52        107.55        57.92 o                         
   5   7   2      22722.99      23736.30       405.23 o                         
   7   7   2       1482.63       1674.13       127.36 o                         
   9   7   2       3805.98       4193.49       211.68 o                         
  11   7   2         69.20        -11.04        80.39 o                         
 -14   8   2         73.36         21.00        82.69 o                         
 -12   8   2       1412.52       1379.36       125.30 o                         
 -10   8   2          0.52         57.84        40.90 o                         
  -8   8   2        240.88        310.96        31.95 o                         
  -6   8   2        547.83        516.11        47.28 o                         
  -4   8   2       2417.78       2510.55       113.29 o                         
  -2   8   2        126.66        108.32        15.36 o                         
   0   8   2        612.30        584.36        50.91 o                         
   2   8   2       4308.01       3956.66       155.06 o                         
   4   8   2        451.84        401.52        33.46 o                         
   6   8   2        876.49        825.35        71.71 o                         
   8   8   2        104.19        103.39        27.03 o                         
  10   8   2        367.82        385.92        49.62 o                         
  12   8   2         49.70        -86.36        94.76 o                         
 -13   9   2       6902.44       6937.03       282.93 o                         
 -11   9   2        911.28       1158.84       112.66 o                         
  -9   9   2       3237.02       3267.72       158.02 o                         
  -7   9   2        559.14        539.99        57.84 o                         
  -5   9   2        711.50        829.20        75.92 o                         
  -3   9   2       1608.52       1577.51        95.68 o                         
  -1   9   2       5364.46       5561.94       173.93 o                         
   1   9   2         87.59         70.94        44.67 o                         
   3   9   2       1001.67       1207.14        95.51 o                         
   5   9   2       3932.29       4000.77       183.61 o                         
   7   9   2        183.99        212.65        27.53 o                         
   9   9   2        612.34        548.62        43.64 o                         
  11   9   2        824.06        644.46        62.43 o                         
 -14  10   2          8.77        -22.81        60.35 o                         
 -12  10   2       2425.03       2826.99       184.71 o                         
 -10  10   2       1553.80       1495.37       124.61 o                         
  -6  10   2       1417.19       1562.76       106.33 o                         
  -4  10   2        957.35        912.19        88.68 o                         
  -2  10   2        291.14        291.59        30.36 o                         
   0  10   2       3435.05       3555.80       154.53 o                         
   2  10   2       1605.17       1567.04       115.54 o                         
   4  10   2       1639.23       1722.92       120.21 o                         
   6  10   2        300.27        401.28        46.78 o                         
   8  10   2       1386.72       1366.37       109.92 o                         
  10  10   2       3112.22       3030.23       210.40 o                         
 -13  11   2        801.71        802.84        97.44 o                         
 -11  11   2       3885.89       3734.55       207.23 o                         
  -9  11   2       1475.75       1409.64       116.48 o                         
  -7  11   2       2246.88       2412.34       143.12 o                         
  -5  11   2       5609.91       5771.61       199.20 o                         
  -3  11   2       4577.27       4383.99       174.53 o                         
  -1  11   2       2904.04       2757.00       137.06 o                         
   1  11   2       7522.17       7326.96       231.62 o                         
   3  11   2       6337.70       6535.46       232.02 o                         
   5  11   2       2004.79       1846.44       137.31 o                         
   7  11   2       1244.88       1205.71       118.29 o                         
   9  11   2       2850.85       2429.98       188.38 o                         
 -12  12   2          8.68         97.47        72.65 o                         
 -10  12   2       1512.83       1651.06       146.46 o                         
  -8  12   2        602.27        672.66        66.69 o                         
  -6  12   2       5706.86       6023.17       227.72 o                         
  -4  12   2          6.75         13.97        49.38 o                         
  -2  12   2        926.69        964.35        92.52 o                         
   0  12   2        155.11         63.64        58.73 o                         
   2  12   2        273.12        287.18        27.53 o                         
   4  12   2        350.24        354.96        48.51 o                         
   6  12   2          2.75         68.33        64.01 o                         
   8  12   2       1041.56       1039.84       102.98 o                         
 -11  13   2       3318.37       3689.38       213.04 o                         
  -9  13   2        767.51        864.40        84.80 o                         
  -7  13   2       1322.35       1335.51       116.76 o                         
  -5  13   2       1219.10       1304.51       113.75 o                         
  -3  13   2         51.60        -45.64        49.30 o                         
  -1  13   2       6472.28       6818.08       239.23 o                         
   1  13   2         20.77         -8.09        65.21 o                         
   3  13   2       2901.10       3138.03       175.60 o                         
   5  13   2         31.37         25.27        25.52 o                         
   7  13   2       1777.17       1597.48       153.72 o                         
 -10  14   2        304.73        311.90        40.84 o                         
  -8  14   2        334.10        292.87        38.50 o                         
  -6  14   2         73.20         30.96        27.99 o                         
  -4  14   2        198.82        187.12        28.14 o                         
  -2  14   2        115.62         58.48        65.25 o                         
   0  14   2          5.15         68.81        48.65 o                         
   2  14   2        169.63        148.21        80.76 o                         
   4  14   2        483.41        639.41        57.32 o                         
   6  14   2        118.69        148.92        32.83 o                         
  -9  15   2       3684.99       3183.89       206.65 o                         
  -7  15   2         24.72        -30.44        76.62 o                         
  -5  15   2       7644.90       7892.96       281.70 o                         
  -3  15   2         20.69         58.70        24.25 o                         
  -1  15   2       5417.24       5492.34       240.60 o                         
   1  15   2          3.36         68.18        54.23 o                         
   3  15   2       5313.35       5240.81       251.82 o                         
   5  15   2        347.47        528.20        53.20 o                         
  -6  16   2        632.92        564.86        54.35 o                         
  -4  16   2       2106.89       2332.21       164.17 o                         
  -2  16   2        436.42        464.96        41.54 o                         
   0  16   2       2436.55       2468.03       171.65 o                         
   2  16   2        396.46        415.23        51.11 o                         
   4  16   2        334.48        398.94        41.37 o                         
  -3  17   2       1793.80       1796.92       164.88 o                         
  -1  17   2        665.94        648.32        70.40 o                         
   1  17   2        689.33        794.57        74.74 o                         
 -17   1   3       1578.29       1496.59       129.92 o                         
 -15   1   3        163.53        221.40        55.06 o                         
 -13   1   3          1.48         47.60        38.87 o                         
 -11   1   3        316.60        284.32        17.91 o                         
  -9   1   3        860.56        737.76        51.71 o                         
  -7   1   3       5826.52       6021.34       116.72 o                         
  -5   1   3       5669.94       5355.62       100.01 o                         
  -3   1   3      47078.58      48892.49       279.39 o                         
  -1   1   3       4518.08       4277.69        84.13 o                         
   1   1   3       2815.94       2896.30        76.49 o                         
   3   1   3       3086.58       2926.51        86.46 o                         
   5   1   3        398.05        398.92        21.62 o                         
   7   1   3         72.88         78.50        14.10 o                         
   9   1   3        252.20        277.79        40.17 o                         
  11   1   3         49.33         30.08        41.46 o                         
 -16   2   3        902.51        850.97        78.42 o                         
 -14   2   3       3193.64       3443.92       188.85 o                         
 -12   2   3       4741.67       4978.65       196.35 o                         
 -10   2   3       8376.33       7990.89       224.98 o                         
  -8   2   3       9336.03       8607.74       204.32 o                         
  -6   2   3       7988.40       8051.08       176.75 o                         
  -4   2   3       2016.88       2249.93        86.64 o                         
  -2   2   3        220.01        206.00        15.78 o                         
   0   2   3        536.32        453.18        42.94 o                         
   2   2   3       8595.01       8846.16       203.64 o                         
   4   2   3       2134.20       2105.43       113.63 o                         
   6   2   3         77.27        100.52        18.63 o                         
   8   2   3       2282.39       2382.06       146.09 o                         
  10   2   3       1789.99       1776.01       151.80 o                         
  12   2   3        339.68        318.84        40.20 o                         
 -15   3   3        833.55        733.89        78.96 o                         
 -13   3   3        397.98        405.16        33.64 o                         
 -11   3   3       1446.39       1556.09       110.03 o                         
  -9   3   3       1962.14       1791.98       108.33 o                         
  -7   3   3       3722.97       3686.43       131.34 o                         
  -5   3   3        629.78        619.67        56.77 o                         
  -3   3   3       2913.83       2992.20        98.78 o                         
  -1   3   3        109.20        116.08        14.89 o                         
   1   3   3       6391.01       6565.42       174.76 o                         
   3   3   3         41.05         25.19        36.68 o                         
   5   3   3         28.36         54.94        17.44 o                         
   7   3   3       1222.72       1244.73       106.20 o                         
   9   3   3        409.09        405.71        37.46 o                         
  11   3   3          0.35        -79.03        79.03 o                         
 -16   4   3       2209.56       2304.62       167.88 o                         
 -14   4   3       4407.78       4666.47       219.53 o                         
 -12   4   3       1997.21       1999.80       133.96 o                         
 -10   4   3       2160.90       2359.86       128.73 o                         
  -8   4   3       7234.33       6724.02       189.17 o                         
  -4   4   3        460.92        336.63        33.89 o                         
  -2   4   3      11362.17      10770.20       194.77 o                         
   0   4   3       1242.27       1247.99        73.45 o                         
   2   4   3       9129.64       9498.62       221.94 o                         
   4   4   3       6446.93       6770.61       208.71 o                         
   6   4   3       5355.04       5363.97       201.18 o                         
   8   4   3       6476.11       6468.70       249.06 o                         
  10   4   3       3854.25       3915.04       208.61 o                         
  12   4   3       2157.31       1781.95       175.96 o                         
 -15   5   3          4.36         35.05        27.55 o                         
 -13   5   3         42.63         74.18        24.08 o                         
 -11   5   3         94.30        101.93        51.30 o                         
  -9   5   3       5892.67       5887.68       187.56 o                         
  -7   5   3       7743.55       7180.90       189.55 o                         
  -5   5   3      13150.26      12942.86       233.74 o                         
  -3   5   3      26138.96      24644.20       310.93 o                         
  -1   5   3      25913.14      26324.89       331.10 o                         
   1   5   3       4572.95       4334.00       149.36 o                         
   3   5   3       3039.48       3291.67       148.12 o                         
   5   5   3       1911.95       2027.50       126.07 o                         
   7   5   3         94.71         59.41        27.34 o                         
   9   5   3        115.83        145.32        76.89 o                         
  11   5   3        138.84        150.61        34.37 o                         
 -16   6   3        169.01        103.44        82.08 o                         
 -14   6   3         69.66        114.82        28.83 o                         
 -12   6   3       1580.56       1485.22       121.71 o                         
 -10   6   3          2.49        -39.91        39.91 o                         
  -8   6   3       1569.80       1765.37       102.83 o                         
  -6   6   3       1072.88       1141.09        75.07 o                         
  -4   6   3          0.92         16.13        27.35 o                         
  -2   6   3        983.59        958.28        70.89 o                         
   0   6   3         92.95         72.00        13.82 o                         
   2   6   3        314.24        320.27        28.27 o                         
   4   6   3        320.71        252.85        26.75 o                         
   6   6   3         19.35         61.68        54.51 o                         
   8   6   3         76.27         66.67        27.29 o                         
  10   6   3        112.66        108.53        35.57 o                         
 -15   7   3        300.21        270.10        38.35 o                         
 -13   7   3       1782.22       1777.12       152.32 o                         
 -11   7   3        715.34        745.52        70.99 o                         
  -9   7   3      11711.42      11349.31       276.73 o                         
  -7   7   3       7416.45       7202.30       202.87 o                         
  -5   7   3      18943.61      18192.89       303.40 o                         
  -3   7   3      15958.05      14583.48       264.15 o                         
  -1   7   3      24862.60      24840.22       352.82 o                         
   1   7   3       5357.13       4966.36       170.52 o                         
   3   7   3       6365.55       7025.41       223.95 o                         
   5   7   3        372.68        431.17        39.01 o                         
   7   7   3       2712.81       3108.95       174.52 o                         
   9   7   3         46.46         10.45        73.13 o                         
  11   7   3         37.83        -48.92        81.13 o                         
 -14   8   3       4319.38       4681.67       239.29 o                         
 -12   8   3       4397.51       4237.50       199.70 o                         
 -10   8   3       2031.78       1867.62       137.01 o                         
  -8   8   3       6159.17       5975.03       203.72 o                         
  -6   8   3       8155.91       7862.81       217.15 o                         
  -4   8   3       2282.75       2218.98       115.83 o                         
  -2   8   3       1602.05       1478.09       100.89 o                         
   0   8   3       8889.66       8581.79       226.30 o                         
   2   8   3       7381.02       7445.21       224.39 o                         
   4   8   3      10492.34      11465.47       296.17 o                         
   6   8   3       9196.43       9077.17       288.88 o                         
   8   8   3       8625.58       9171.19       311.76 o                         
  10   8   3       5730.37       5676.35       277.70 o                         
 -13   9   3         91.28         29.31        61.02 o                         
 -11   9   3       1052.71       1077.74        92.32 o                         
  -9   9   3       1917.31       1722.07       124.88 o                         
  -7   9   3       5297.16       4942.19       185.82 o                         
  -5   9   3       1876.72       1991.07       112.95 o                         
  -3   9   3       4855.69       4762.37       168.86 o                         
  -1   9   3       8743.75       8392.56       226.22 o                         
   1   9   3       2317.15       2391.05       137.94 o                         
   3   9   3        491.71        422.32        47.95 o                         
   5   9   3       1306.26       1200.60       115.53 o                         
   7   9   3          0.68         48.32        52.04 o                         
   9   9   3        357.44        271.77        41.63 o                         
 -14  10   3        107.24         77.64        77.64 o                         
 -12  10   3       1267.13       1471.42       143.03 o                         
 -10  10   3        370.20        344.67        32.07 o                         
  -8  10   3       1063.84       1151.78       110.60 o                         
  -6  10   3          3.89         19.25        16.36 o                         
  -4  10   3        208.82        246.29        28.12 o                         
  -2  10   3         99.82        156.51        21.40 o                         
   0  10   3        753.33        780.89        66.98 o                         
   2  10   3       2748.52       2741.40       158.14 o                         
   4  10   3        237.60        243.41        28.88 o                         
   6  10   3        819.13        884.99        88.05 o                         
   8  10   3        426.27        546.19        47.46 o                         
 -13  11   3        115.24        151.07        88.98 o                         
 -11  11   3       3981.90       3765.40       202.63 o                         
  -9  11   3       2468.64       2391.53       157.87 o                         
  -7  11   3      11323.84      11013.37       300.97 o                         
  -5  11   3       9567.61       9105.30       262.73 o                         
  -3  11   3      20048.77      19093.34       372.09 o                         
  -1  11   3      10365.28       9970.82       271.42 o                         
   1  11   3       7429.98       7670.33       250.14 o                         
   3  11   3       1601.81       1676.80       136.03 o                         
   5  11   3       5161.23       5521.14       238.11 o                         
   7  11   3         16.68          0.00        74.26 o                         
 -12  12   3       1271.23       1489.89       145.92 o                         
 -10  12   3        440.95        359.74        39.66 o                         
  -8  12   3        767.71        770.79        69.34 o                         
  -6  12   3        546.72        508.44        46.48 o                         
  -4  12   3        460.01        639.67        57.66 o                         
  -2  12   3       1019.66       1013.27        84.36 o                         
   0  12   3       1646.59       1552.68       122.26 o                         
   2  12   3       3918.88       3976.40       194.14 o                         
   4  12   3       4052.94       4114.10       213.64 o                         
   6  12   3       3337.55       3912.76       219.43 o                         
   8  12   3       4194.68       3903.13       232.76 o                         
 -11  13   3         19.14         31.93        55.30 o                         
  -9  13   3       2127.64       2232.27       158.48 o                         
  -7  13   3        149.25         95.47        66.67 o                         
  -5  13   3          0.07         10.42        21.01 o                         
  -3  13   3          3.75         16.04        45.37 o                         
  -1  13   3        548.36        588.88        52.74 o                         
   1  13   3        111.91        107.75        28.45 o                         
   3  13   3        487.18        432.65        39.13 o                         
   5  13   3          6.84         21.62        76.43 o                         
   7  13   3        709.35        715.68        76.31 o                         
 -10  14   3       2682.56       2819.47       188.04 o                         
  -8  14   3       1016.48       1112.53       104.30 o                         
  -6  14   3       1918.54       1934.27       144.07 o                         
  -4  14   3         79.80         35.36        51.54 o                         
  -2  14   3        476.87        500.59        38.06 o                         
   0  14   3       1985.55       1928.91       144.86 o                         
   2  14   3        996.69       1025.16        93.57 o                         
   4  14   3       1221.46       1360.52       116.51 o                         
  -9  15   3       1754.94       1768.90       166.20 o                         
  -7  15   3       1344.13       1280.69       104.99 o                         
  -5  15   3       4188.40       3872.92       204.97 o                         
  -3  15   3       3955.00       4018.87       214.42 o                         
  -1  15   3       3353.15       3347.18       199.82 o                         
   1  15   3        332.00        283.33        39.20 o                         
   3  15   3       2675.39       2775.08       198.30 o                         
  -6  16   3        453.40        450.29        50.89 o                         
  -4  16   3         10.25        -82.86        82.86 o                         
  -2  16   3        735.01        616.44        57.34 o                         
   0  16   3         32.50         98.87        78.45 o                         
   2  16   3       1310.38       1213.69       124.05 o                         
 -16   0   4       6922.75       6448.00       293.61 o                         
 -14   0   4        587.05        642.02        57.45 o                         
 -12   0   4       3131.24       3194.48       170.28 o                         
 -10   0   4      16979.90      17143.37       345.54 o                         
  -8   0   4       1827.45       1921.07       108.85 o                         
  -6   0   4      10003.16      10022.86       223.02 o                         
  -2   0   4      95099.09      95062.89       653.80 o                         
   0   0   4       6046.06       6322.46       177.79 o                         
   2   0   4      95144.78      94307.66       748.79 o                         
   4   0   4        699.61        736.18        53.61 o                         
   6   0   4      29116.05      29702.33       499.43 o                         
   8   0   4        276.33         55.88        75.66 o                         
  10   0   4       6971.31       6433.29       297.14 o                         
 -17   1   4       1599.38       1582.00        96.04 o                         
 -15   1   4       2988.26       3225.08       133.12 o                         
 -13   1   4       2697.45       2688.21       113.70 o                         
 -11   1   4       1273.32       1304.92        78.00 o                         
  -9   1   4       9009.54       9416.98       172.54 o                         
  -7   1   4       4755.72       4716.87       112.59 o                         
  -5   1   4       7945.67       8506.52       142.30 o                         
  -3   1   4       5642.65       5190.80       144.01 o                         
  -1   1   4       8068.02       8954.94       214.73 o                         
   1   1   4          1.39         28.26        28.54 o                         
   3   1   4        636.63        558.82        33.99 o                         
   5   1   4       3290.75       3254.00       111.64 o                         
   7   1   4        651.98        715.18        80.04 o                         
   9   1   4        870.16        772.34        59.58 o                         
 -16   2   4       3236.53       3352.29       204.36 o                         
 -14   2   4        429.08        505.63        55.76 o                         
 -12   2   4       3193.03       3026.71       160.78 o                         
 -10   2   4        749.03        829.61        67.44 o                         
  -8   2   4        116.60        141.04        16.43 o                         
  -6   2   4       1933.24       2154.52       104.36 o                         
  -4   2   4          0.77         23.24        26.83 o                         
  -2   2   4        257.77        266.53        20.12 o                         
   0   2   4       1322.16       1684.31        98.23 o                         
   2   2   4       6047.34       6328.45       201.03 o                         
   4   2   4         95.29        147.06        21.31 o                         
   6   2   4       1465.05       1328.81       113.77 o                         
   8   2   4        196.50        244.86        37.19 o                         
  10   2   4        189.76        221.11        35.64 o                         
 -17   3   4        857.07        872.38       102.18 o                         
 -15   3   4       2192.07       2345.94       165.13 o                         
 -13   3   4       6693.04       6956.38       255.70 o                         
 -11   3   4       3815.16       3637.86       171.28 o                         
  -9   3   4      20594.51      20328.90       354.49 o                         
  -7   3   4       2043.89       2160.80       110.48 o                         
  -5   3   4       9111.69       8023.23       191.14 o                         
  -1   3   4       6758.33       6845.72       189.86 o                         
   1   3   4         76.87        118.16        16.61 o                         
   3   3   4          0.85         51.54        39.71 o                         
   5   3   4       1954.99       1706.04       121.08 o                         
   7   3   4       3059.07       2882.48       177.30 o                         
   9   3   4       4267.35       4353.86       243.85 o                         
 -16   4   4        139.99         11.13        77.88 o                         
 -14   4   4       6796.94       7078.04       269.60 o                         
 -12   4   4       1733.08       1652.28       123.20 o                         
 -10   4   4        198.91        233.36        26.04 o                         
  -8   4   4      11534.29      11334.40       258.53 o                         
  -6   4   4        371.77        363.47        37.47 o                         
  -4   4   4      33541.82      31649.74       382.77 o                         
  -2   4   4        145.07        108.36        16.23 o                         
   0   4   4      37654.47      39026.84       478.76 o                         
   2   4   4       1062.00       1067.15        89.08 o                         
   4   4   4      34278.18      35193.91       532.12 o                         
   6   4   4        737.03        767.32        77.25 o                         
   8   4   4      14075.24      14810.90       410.12 o                         
  10   4   4          3.55        -24.03        70.05 o                         
 -15   5   4       1401.99       1455.00       116.00 o                         
 -13   5   4         64.40         51.65        47.15 o                         
 -11   5   4       3834.59       3647.24       173.99 o                         
  -9   5   4          1.28         18.07        34.61 o                         
  -7   5   4      11849.49      12186.80       258.89 o                         
  -5   5   4       5457.95       5490.26       167.68 o                         
  -3   5   4       1409.79       1452.09        87.51 o                         
  -1   5   4        600.17        686.60        67.11 o                         
   1   5   4       5005.46       5447.32       192.19 o                         
   3   5   4         21.95        -21.18        47.36 o                         
   5   5   4       1288.83       1267.50       125.91 o                         
   7   5   4        664.95        640.20        61.22 o                         
   9   5   4        862.59        785.53        81.30 o                         
 -16   6   4        288.63        382.46        45.74 o                         
 -14   6   4       2693.83       2717.83       180.17 o                         
 -12   6   4         27.72        -32.38        60.58 o                         
 -10   6   4       2113.02       2204.73       131.47 o                         
  -8   6   4        196.37        177.68        19.77 o                         
  -6   6   4       1043.88       1095.69        88.01 o                         
  -4   6   4       1433.29       1310.71        92.32 o                         
  -2   6   4         38.58        -35.69        37.11 o                         
   0   6   4       5562.65       5485.26       184.20 o                         
   2   6   4       6742.38       6409.42       221.52 o                         
   6   6   4        513.58        514.12        39.57 o                         
   8   6   4         52.18        107.97        29.31 o                         
 -15   7   4       2950.49       2946.72       199.17 o                         
 -13   7   4        197.33        204.36        29.49 o                         
 -11   7   4       5697.49       5981.16       227.00 o                         
  -9   7   4         15.69          0.00        39.88 o                         
  -7   7   4      11196.18      10989.44       264.59 o                         
  -5   7   4        427.95        368.62        36.62 o                         
  -3   7   4      23275.74      21989.84       358.35 o                         
  -1   7   4        464.58        405.81        45.65 o                         
   1   7   4         62.46         40.29        61.55 o                         
   3   7   4        690.97        659.99        62.11 o                         
   5   7   4          1.73         -8.90        56.97 o                         
   7   7   4       3586.37       3487.82       214.25 o                         
   9   7   4          7.66         59.92        82.16 o                         
 -14   8   4        336.15        339.37        36.79 o                         
 -12   8   4        534.26        544.65        65.15 o                         
 -10   8   4        948.02        831.14        83.23 o                         
  -8   8   4       1919.02       1925.85       118.57 o                         
  -6   8   4       2590.81       2771.28       135.30 o                         
  -4   8   4        559.30        565.54        54.31 o                         
  -2   8   4       5973.34       5685.15       193.98 o                         
   0   8   4         17.52          6.63        43.50 o                         
   2   8   4       4786.80       4741.56       199.78 o                         
   4   8   4          4.59        -25.87        53.86 o                         
   6   8   4       1586.28       1446.32       138.57 o                         
   8   8   4         21.46         57.55        73.69 o                         
 -13   9   4        550.32        620.37        59.25 o                         
 -11   9   4       4709.21       4143.37       197.90 o                         
  -9   9   4        899.12        936.01        85.97 o                         
  -7   9   4       5319.38       5110.96       193.69 o                         
  -5   9   4       3154.20       2898.39       146.78 o                         
  -3   9   4       8560.04       8776.66       242.63 o                         
  -1   9   4       1634.16       1765.65       115.60 o                         
   1   9   4       2644.12       2620.32       155.68 o                         
   3   9   4       1969.20       2026.36       139.38 o                         
   5   9   4        563.17        483.18        54.18 o                         
   7   9   4       5259.39       5768.83       275.65 o                         
 -14  10   4       2849.53       2502.00       194.11 o                         
 -12  10   4       2107.48       2226.23       164.83 o                         
 -10  10   4        676.46        672.91        75.65 o                         
  -8  10   4       1201.33       1311.42       112.69 o                         
  -6  10   4          1.46         69.81        44.15 o                         
  -4  10   4          6.72         76.84        18.64 o                         
  -2  10   4        439.15        386.40        43.16 o                         
   0  10   4        395.73        478.18        43.16 o                         
   2  10   4        664.58        695.93        67.38 o                         
   4  10   4       1942.61       2115.19       155.22 o                         
   6  10   4         54.07        -54.15        99.86 o                         
 -13  11   4       1258.44        975.12       108.91 o                         
 -11  11   4        632.17        652.87        64.05 o                         
  -9  11   4       2339.05       2522.69       160.07 o                         
  -7  11   4       1004.85       1058.90        86.50 o                         
  -5  11   4       1593.68       1393.38       114.23 o                         
  -3  11   4        321.90        259.68        33.18 o                         
  -1  11   4       1209.03       1050.95        88.90 o                         
   1  11   4        719.06        636.47        53.18 o                         
   3  11   4       2715.67       2464.22       174.75 o                         
   5  11   4          1.15          0.00        69.53 o                         
   7  11   4        327.25        193.35       101.11 o                         
 -12  12   4         21.32         54.10        58.27 o                         
 -10  12   4        285.06        234.05        32.59 o                         
  -8  12   4        273.62        284.63        29.49 o                         
  -6  12   4         26.91         23.96        23.39 o                         
  -4  12   4         29.72         24.16        63.92 o                         
  -2  12   4       2559.45       2214.20       152.00 o                         
   0  12   4       3151.00       3517.17       191.58 o                         
   2  12   4       1542.45       1665.93       150.54 o                         
   4  12   4        858.93       1058.96       103.65 o                         
   6  12   4        335.97        369.92        51.03 o                         
 -11  13   4        448.95        460.91        48.01 o                         
  -9  13   4       5634.30       5810.12       244.88 o                         
  -7  13   4         24.78        -61.47        61.47 o                         
  -5  13   4       6187.97       6494.64       246.66 o                         
  -3  13   4         90.75        108.58        24.53 o                         
  -1  13   4       7797.44       7669.48       285.32 o                         
   1  13   4       1561.05       1744.90       148.90 o                         
   3  13   4       1466.37       1527.79       145.40 o                         
   5  13   4       3835.20       3812.33       237.64 o                         
 -10  14   4        139.34        187.30        33.28 o                         
  -8  14   4       2369.54       2396.41       170.14 o                         
  -6  14   4        526.95        496.85        40.36 o                         
  -4  14   4       1008.04       1118.68        89.89 o                         
  -2  14   4        149.13        106.74        70.64 o                         
   0  14   4       1252.98       1147.99       103.57 o                         
   2  14   4        754.65        678.94        60.93 o                         
  -7  15   4        161.06        128.95        78.97 o                         
  -5  15   4       1344.45       1644.25       142.69 o                         
  -3  15   4         12.23         62.32        67.31 o                         
  -1  15   4       1419.58       1387.69       117.05 o                         
   1  15   4         72.96        106.96        30.17 o                         
  -4  16   4        545.26        515.49        62.27 o                         
  -2  16   4       3161.65       3399.11       217.62 o                         
 -17   1   5        106.83        188.54        26.60 o                         
 -15   1   5       1698.20       1568.32        91.62 o                         
 -13   1   5       1127.05       1167.35        66.75 o                         
 -11   1   5       6268.90       6481.52       278.76 o                         
  -9   1   5       2183.81       2266.12       166.82 o                         
  -7   1   5       1840.34       1968.61        83.70 o                         
  -5   1   5        957.27        955.14       107.52 o                         
  -3   1   5       2207.91       2282.42       165.99 o                         
  -1   1   5       2735.70       2712.54        91.68 o                         
   1   1   5        136.28        174.26        19.82 o                         
   3   1   5        110.52        112.68        20.98 o                         
   5   1   5         84.54         78.37        69.12 o                         
   7   1   5       1611.96       1528.69       103.67 o                         
   9   1   5        189.03        174.98        36.38 o                         
 -16   2   5       2399.67       2567.90       179.59 o                         
 -14   2   5       2418.04       2485.87       171.05 o                         
 -12   2   5       1714.17       1673.67       130.96 o                         
 -10   2   5        131.79        110.79        22.72 o                         
  -8   2   5        621.75        594.28        55.52 o                         
  -6   2   5        213.34        243.59        26.28 o                         
  -4   2   5       1246.08       1258.16        90.62 o                         
  -2   2   5        673.17        819.78        67.91 o                         
   0   2   5        306.08        313.66        24.71 o                         
   2   2   5       2630.60       2573.84       148.84 o                         
   4   2   5        913.26        808.81        74.74 o                         
   6   2   5          3.67        -66.13        66.13 o                         
   8   2   5        218.69        168.92        36.62 o                         
 -15   3   5        188.76        164.66        35.11 o                         
 -13   3   5        536.92        578.59        64.08 o                         
 -11   3   5          1.43         36.87        47.21 o                         
  -9   3   5       1068.97       1250.95        98.17 o                         
  -7   3   5        204.87        190.02        21.79 o                         
  -5   3   5        644.82        679.32        67.26 o                         
  -3   3   5       1902.35       1758.42       108.00 o                         
  -1   3   5        229.56        312.15        31.07 o                         
   1   3   5          4.71         42.11        34.38 o                         
   3   3   5        568.37        635.87        63.32 o                         
   5   3   5        430.00        380.90        36.36 o                         
   7   3   5        475.70        467.46        40.79 o                         
 -16   4   5        102.90         94.34        33.20 o                         
 -14   4   5        115.26        143.33        75.84 o                         
 -12   4   5          3.49         24.29        46.51 o                         
 -10   4   5       4779.74       4692.28       189.23 o                         
  -8   4   5       1177.47       1258.01        96.77 o                         
  -6   4   5       2461.48       2609.52       129.11 o                         
  -4   4   5       3336.77       3159.20       137.83 o                         
  -2   4   5       2968.37       3091.92       148.34 o                         
   0   4   5       5911.33       5967.87       218.62 o                         
   2   4   5       4516.39       4870.32       205.02 o                         
   4   4   5       1384.84       1294.05       105.55 o                         
   6   4   5       2553.93       2441.26       177.94 o                         
   8   4   5         60.90        106.14        67.74 o                         
 -15   5   5       2276.16       2446.75       182.06 o                         
 -13   5   5       3892.42       3685.56       199.51 o                         
 -11   5   5       2599.78       2626.35       155.99 o                         
  -9   5   5       6718.65       6586.22       214.45 o                         
  -7   5   5       1769.60       1709.35       109.54 o                         
  -5   5   5        386.63        383.70        42.32 o                         
  -1   5   5        291.93        288.06        24.24 o                         
   1   5   5          9.04        -15.14        51.36 o                         
   3   5   5        274.54        336.35        39.36 o                         
   5   5   5       2057.07       2186.59       161.84 o                         
   7   5   5       2872.26       3025.03       201.08 o                         
 -14   6   5        766.97        780.41        86.74 o                         
 -12   6   5         75.89         93.34        68.41 o                         
 -10   6   5        315.50        314.42        27.11 o                         
  -8   6   5         24.69        -26.02        36.80 o                         
  -6   6   5         20.47         59.55        42.94 o                         
  -4   6   5          9.88        -41.14        42.78 o                         
  -2   6   5        226.02        317.48        34.16 o                         
   0   6   5        294.82        259.75        26.83 o                         
   2   6   5        490.94        443.40        32.97 o                         
   4   6   5         30.31        104.22        56.05 o                         
   6   6   5        245.54         97.54        81.82 o                         
   8   6   5         54.18         12.40        86.81 o                         
 -15   7   5        574.06        698.33        76.39 o                         
 -13   7   5       1752.28       1617.33       138.04 o                         
 -11   7   5        569.07        499.24        62.06 o                         
  -9   7   5       2471.30       2467.01       144.87 o                         
  -7   7   5         86.17         92.42        17.29 o                         
  -5   7   5        305.00        309.07        34.02 o                         
  -3   7   5        802.39        922.99        85.99 o                         
  -1   7   5        176.94        192.23        25.30 o                         
   1   7   5        926.41        992.00        82.39 o                         
   3   7   5        360.08        348.20        35.54 o                         
   5   7   5       4129.64       4415.88       238.49 o                         
   7   7   5       2131.11       2053.76       169.71 o                         
 -14   8   5        220.01        276.07        34.19 o                         
 -10   8   5       3752.16       3569.62       179.86 o                         
  -8   8   5       6921.54       6854.97       236.87 o                         
  -6   8   5       5135.90       5325.78       198.47 o                         
  -4   8   5       8476.07       8282.64       246.53 o                         
  -2   8   5       9599.56      10006.05       277.76 o                         
   0   8   5       8619.97       8379.65       269.55 o                         
   2   8   5       7751.79       7683.11       274.29 o                         
   4   8   5       5079.35       5167.22       247.21 o                         
   6   8   5       1073.95       1030.52        98.49 o                         
 -13   9   5        658.13        711.25        69.97 o                         
 -11   9   5        776.70        621.58        73.18 o                         
  -9   9   5       2446.18       2572.93       153.25 o                         
  -7   9   5       1508.39       1446.10       111.24 o                         
  -5   9   5         49.37         35.78        49.07 o                         
  -3   9   5        106.94         98.72        20.79 o                         
  -1   9   5        523.06        574.65        51.28 o                         
   1   9   5         46.53         83.37        25.80 o                         
   3   9   5       1344.02       1281.79       112.90 o                         
   5   9   5       1977.17       2083.47       175.69 o                         
 -12  10   5         59.13         80.49        71.15 o                         
 -10  10   5         44.08          9.00        59.00 o                         
  -8  10   5         55.88         -8.21        59.78 o                         
  -6  10   5        760.65        839.14        82.23 o                         
  -4  10   5         12.75          0.00        50.13 o                         
  -2  10   5        144.24         97.17        59.50 o                         
   0  10   5         61.00         89.66        56.70 o                         
   2  10   5        985.17       1009.59        96.71 o                         
   4  10   5        453.56        445.12        45.81 o                         
 -11  11   5       3485.66       3414.33       198.13 o                         
  -9  11   5       1727.42       1518.19       142.86 o                         
  -7  11   5       1126.67        976.40        79.65 o                         
  -5  11   5        122.79        154.21        26.19 o                         
  -3  11   5       1655.49       1539.08       133.17 o                         
  -1  11   5       1182.68       1182.11       106.19 o                         
   1  11   5         16.56        -20.10        58.59 o                         
   3  11   5       2714.00       2816.09       197.86 o                         
 -10  12   5       2841.15       2771.94       189.01 o                         
  -8  12   5       4463.74       4720.04       222.19 o                         
  -6  12   5       3484.08       3718.87       198.86 o                         
  -4  12   5       7239.45       7072.71       262.83 o                         
  -2  12   5       5408.74       5644.54       247.49 o                         
   0  12   5       4969.92       5029.56       240.66 o                         
   2  12   5       4858.77       4897.82       249.86 o                         
  -9  13   5         13.28         73.04        58.09 o                         
  -7  13   5          0.36         -9.87        67.67 o                         
  -5  13   5          0.57          0.00        52.96 o                         
  -3  13   5       1062.50       1020.29        94.78 o                         
  -1  13   5          0.47         93.46        53.96 o                         
   1  13   5       1146.19       1108.70       116.11 o                         
  -8  14   5        637.75        559.81        50.14 o                         
  -6  14   5        419.47        484.46        40.01 o                         
  -2  14   5         63.07        -64.73        79.28 o                         
   0  14   5        687.83        742.17        55.92 o                         
 -16   0   6        269.16        214.78        38.57 o                         
 -14   0   6       4365.22       4825.88       235.27 o                         
 -12   0   6        842.10        734.15        75.90 o                         
 -10   0   6      26130.52      26819.57       483.03 o                         
  -8   0   6       5214.76       5069.07       204.24 o                         
  -6   0   6      41434.82      42037.86       577.76 o                         
  -4   0   6       5021.35       4971.92       182.42 o                         
  -2   0   6      22446.45      22181.43       401.42 o                         
   0   0   6        730.19        675.34        54.62 o                         
   2   0   6       4041.72       4074.06       197.79 o                         
   4   0   6        272.11        295.17        33.18 o                         
   6   0   6        357.28        389.83        39.94 o                         
 -15   1   6        745.01        839.78        84.56 o                         
 -13   1   6        251.14        262.34        47.55 o                         
 -11   1   6         25.92         84.59        37.25 o                         
  -9   1   6        145.23        137.88        22.55 o                         
  -7   1   6        188.41        148.47        39.54 o                         
  -5   1   6       3129.88       3267.42       107.93 o                         
  -3   1   6       3111.41       3205.72       109.80 o                         
  -1   1   6       9929.47       9804.71       290.85 o                         
   1   1   6       3344.38       3145.05       121.01 o                         
   3   1   6       4217.69       4123.00       143.50 o                         
   5   1   6       3077.19       2732.30       176.71 o                         
   7   1   6       4199.97       4284.29       210.64 o                         
 -16   2   6       1299.77       1318.59       116.09 o                         
 -14   2   6       1005.06        973.46       106.78 o                         
 -12   2   6        329.02        309.10        34.17 o                         
 -10   2   6       5727.74       5215.25       216.20 o                         
  -8   2   6        980.83        893.48        81.11 o                         
  -6   2   6      10022.64       9842.07       262.34 o                         
  -4   2   6       1868.68       1863.92       121.81 o                         
  -2   2   6       4364.08       4544.78       193.72 o                         
   2   2   6       4321.37       4342.60       210.49 o                         
   4   2   6        153.11        130.38        30.41 o                         
   6   2   6       1075.61        937.64        69.55 o                         
 -15   3   6       1432.47       1545.72       125.06 o                         
 -13   3   6       6963.58       7256.31       280.40 o                         
 -11   3   6        432.00        426.48        44.92 o                         
  -9   3   6       4373.60       4392.97       190.47 o                         
  -7   3   6       1833.11       1797.18       118.45 o                         
  -5   3   6        635.29        556.11        54.11 o                         
  -3   3   6       6160.36       6488.93       227.45 o                         
  -1   3   6        565.14        600.52        67.82 o                         
   1   3   6      11426.80      11445.59       331.09 o                         
   3   3   6        443.32        497.22        57.04 o                         
   5   3   6      13616.82      13643.46       399.79 o                         
 -16   4   6       2822.44       3126.01       218.47 o                         
 -14   4   6          3.01        -40.70        76.14 o                         
 -12   4   6       8058.77       8236.17       285.84 o                         
 -10   4   6       3478.27       3426.16       171.17 o                         
  -8   4   6      18278.23      18319.16       369.62 o                         
  -6   4   6       1294.44       1232.57       100.08 o                         
  -4   4   6      12598.33      11676.86       297.40 o                         
  -2   4   6        179.70        150.95        26.35 o                         
   0   4   6       5778.54       5744.71       238.58 o                         
   2   4   6        354.84        302.52        36.71 o                         
   4   4   6       1050.04       1067.64       104.15 o                         
   6   4   6        353.65        404.48        46.94 o                         
 -15   5   6        442.18        505.04        61.39 o                         
 -13   5   6       2310.29       2281.72       164.23 o                         
 -11   5   6        316.69        309.54        31.55 o                         
  -9   5   6       3634.84       3461.10       169.79 o                         
  -7   5   6        625.62        610.29        56.97 o                         
  -5   5   6       1611.67       1504.11       117.84 o                         
  -3   5   6       1128.35       1160.30        99.07 o                         
  -1   5   6        952.03       1009.43        87.18 o                         
   1   5   6          3.09        -65.28        71.63 o                         
   3   5   6       2236.69       2275.71       177.77 o                         
   5   5   6        255.04        363.26        40.47 o                         
 -14   6   6        731.84        593.98        80.24 o                         
 -12   6   6       2272.48       2080.82       160.53 o                         
 -10   6   6         40.99         16.35        50.38 o                         
  -8   6   6       5336.35       5043.00       204.03 o                         
  -6   6   6       2041.24       1958.38       128.36 o                         
  -4   6   6      14825.31      14558.28       333.82 o                         
  -2   6   6          8.95         33.64        18.40 o                         
   0   6   6       2337.32       2474.75       159.68 o                         
   2   6   6         68.25         70.70        66.23 o                         
   4   6   6       2145.50       1972.11       164.24 o                         
 -13   7   6         54.07         30.27        57.96 o                         
 -11   7   6       7344.62       7423.86       273.79 o                         
  -9   7   6         66.14         70.61        24.96 o                         
  -7   7   6       2150.55       2192.54       145.90 o                         
  -5   7   6       2496.03       2289.25       144.89 o                         
  -3   7   6        749.82        735.57        74.30 o                         
  -1   7   6       7828.42       7567.74       271.39 o                         
   1   7   6         12.54          0.00        63.74 o                         
   3   7   6       6913.54       6938.21       293.04 o                         
   5   7   6        388.75        344.78        44.44 o                         
 -14   8   6       1026.57       1111.39       111.88 o                         
 -12   8   6         76.94         49.21        75.59 o                         
 -10   8   6        447.25        496.53        52.37 o                         
  -8   8   6         58.75         65.20        46.11 o                         
  -6   8   6        301.19        275.94        34.40 o                         
  -4   8   6        442.08        428.77        44.16 o                         
  -2   8   6        285.67        280.02        30.88 o                         
   0   8   6         93.07         58.49        58.49 o                         
   2   8   6         33.92        -21.40        67.66 o                         
   4   8   6        333.76        312.48        39.78 o                         
 -13   9   6        301.86        286.35        41.84 o                         
 -11   9   6       7998.52       7865.91       295.66 o                         
  -9   9   6        438.21        416.51        35.02 o                         
  -7   9   6       1668.04       1372.36       130.70 o                         
  -5   9   6        230.23        206.31        27.72 o                         
  -3   9   6       1353.87       1172.73        99.21 o                         
  -1   9   6        349.63        343.20        37.56 o                         
   1   9   6        868.44        906.39        90.68 o                         
   3   9   6        680.48        794.33        85.44 o                         
 -12  10   6          4.95        -72.81        72.81 o                         
 -10  10   6       1471.71       1567.64       139.25 o                         
  -8  10   6        321.37        325.09        34.39 o                         
  -6  10   6       1689.31       1738.14       140.22 o                         
  -4  10   6       1196.70       1072.87        92.66 o                         
  -2  10   6        284.49        287.94        34.33 o                         
   0  10   6         14.74         19.35        28.70 o                         
   2  10   6       2401.17       2459.86       201.64 o                         
 -11  11   6        285.88         21.55        96.39 o                         
  -9  11   6       2576.16       2498.61       170.79 o                         
  -7  11   6       1663.96       1658.49       140.08 o                         
  -5  11   6       2179.01       2349.53       163.00 o                         
  -3  11   6        163.25         98.04        70.70 o                         
  -1  11   6       4435.51       4150.22       224.56 o                         
   1  11   6       1458.97       1248.78       118.88 o                         
 -10  12   6        420.61        459.88        45.59 o                         
  -6  12   6        704.17        788.67        70.40 o                         
  -4  12   6       3293.47       3313.24       197.23 o                         
  -2  12   6        173.34        147.02        33.44 o                         
   0  12   6       1190.41       1199.32       116.00 o                         
  -7  13   6          4.11         10.86        60.49 o                         
  -5  13   6       1015.40       1079.29       101.25 o                         
  -3  13   6       1225.18       1290.65       112.00 o                         
 -15   1   7       1050.46       1085.55        79.53 o                         
 -13   1   7        119.65        112.42        30.02 o                         
 -11   1   7        187.87        159.09        22.41 o                         
  -9   1   7        722.51        710.80        51.50 o                         
  -7   1   7        552.05        673.53        76.62 o                         
  -5   1   7        839.99        900.04        66.33 o                         
  -3   1   7        439.62        453.82        62.47 o                         
  -1   1   7       2276.82       2309.87       110.19 o                         
   1   1   7        604.13        745.26        62.02 o                         
   3   1   7        256.01        252.08        24.75 o                         
 -14   2   7        673.66        670.83        61.23 o                         
 -12   2   7       2184.10       2453.54       169.42 o                         
 -10   2   7       1484.25       1741.73       131.81 o                         
  -8   2   7       1445.05       1487.97       124.40 o                         
  -6   2   7       2761.17       2784.90       157.65 o                         
  -4   2   7       3309.37       3637.81       192.76 o                         
  -2   2   7        310.68        353.88        33.05 o                         
   0   2   7        336.99        340.14        36.31 o                         
   2   2   7          3.45         64.17        58.58 o                         
   4   2   7        116.30        107.56        85.35 o                         
 -15   3   7        202.58        251.20        39.94 o                         
 -13   3   7        832.35        849.57        82.56 o                         
 -11   3   7       1635.82       1393.42       136.53 o                         
  -9   3   7       1394.92       1423.03       120.98 o                         
  -7   3   7        491.16        481.03        52.03 o                         
  -5   3   7        445.32        486.81        56.94 o                         
  -3   3   7        760.67        811.53        73.06 o                         
  -1   3   7       1361.72       1407.13       135.99 o                         
   1   3   7          1.18         -5.75        25.92 o                         
   3   3   7        254.55        181.43        41.12 o                         
 -14   4   7        982.97       1075.74       104.20 o                         
 -12   4   7       1129.55        990.93        95.33 o                         
 -10   4   7       1117.26       1191.00        98.97 o                         
  -8   4   7       1872.71       1889.24       138.07 o                         
  -6   4   7       1039.06       1122.84       106.34 o                         
  -4   4   7         41.57         34.52        45.67 o                         
  -2   4   7         40.71         29.63        61.67 o                         
   0   4   7       1149.05       1447.54       141.36 o                         
   2   4   7        291.26        295.11        39.32 o                         
 -13   5   7         45.57         63.17        68.23 o                         
 -11   5   7         65.43         47.24        64.77 o                         
  -9   5   7          1.54         34.58        50.41 o                         
  -7   5   7        947.64        935.99        80.43 o                         
  -5   5   7       1944.64       2043.34       144.95 o                         
  -3   5   7       3666.33       3362.85       192.05 o                         
  -1   5   7       4129.69       4402.47       229.04 o                         
   1   5   7       2896.82       3234.44       201.42 o                         
   3   5   7        546.26        645.94        68.79 o                         
 -14   6   7         80.69         34.02        76.07 o                         
 -12   6   7        100.65         71.00        83.02 o                         
 -10   6   7        969.33        949.44        92.68 o                         
  -8   6   7         30.25          8.58        56.26 o                         
  -6   6   7        868.03       1016.56        87.96 o                         
  -4   6   7       1109.45       1214.38       119.13 o                         
  -2   6   7         43.13         30.30        76.26 o                         
   0   6   7        492.17        442.20        44.49 o                         
   2   6   7          7.62         48.45        82.15 o                         
 -13   7   7        306.90        307.02        38.35 o                         
 -11   7   7       2142.46       1903.17       165.24 o                         
  -9   7   7        952.62        888.20        93.90 o                         
  -7   7   7       4131.64       4089.12       201.49 o                         
  -5   7   7       2641.14       2598.79       172.94 o                         
  -3   7   7       6938.20       7714.24       287.49 o                         
  -1   7   7       4844.70       4684.24       245.20 o                         
   1   7   7       2796.65       3108.91       208.46 o                         
 -12   8   7       1733.25       1919.19       155.50 o                         
 -10   8   7       3955.54       4076.72       216.64 o                         
  -8   8   7       2493.07       2752.26       171.27 o                         
  -6   8   7       1963.78       1977.48       145.72 o                         
  -4   8   7        967.51        990.15        91.02 o                         
  -2   8   7        359.09        429.94        51.74 o                         
   0   8   7         13.70          0.00        69.68 o                         
 -11   9   7          0.22         64.31        78.76 o                         
  -9   9   7        803.43        846.97        92.65 o                         
  -7   9   7         72.04         48.27        77.83 o                         
  -5   9   7       2206.00       2019.61       154.39 o                         
  -3   9   7       1575.46       1525.27       140.94 o                         
  -1   9   7       2510.18       2172.21       186.31 o                         
 -10  10   7        141.79        -32.43        89.79 o                         
  -8  10   7         10.49         51.45        70.55 o                         
  -6  10   7        283.15        304.30        36.74 o                         
  -4  10   7         49.09         10.54        69.10 o                         
  -2  10   7         83.86        125.80        78.40 o                         
  -7  11   7       1056.77       1128.94       102.96 o                         
  -5  11   7       5379.18       5911.83       264.94 o                         
  -3  11   7       3547.01       3668.48       219.92 o                         
 -12   0   8        712.00        797.67        80.97 o                         
 -10   0   8       4057.41       4473.08       244.31 o                         
  -8   0   8       1077.17       1231.99       110.91 o                         
  -6   0   8       1693.90       1549.56       135.44 o                         
  -4   0   8       3176.13       3236.51       189.27 o                         
  -2   0   8        192.24        143.64        80.79 o                         
   0   0   8       8515.01       8376.35       325.82 o                         
 -13   1   8        524.75        582.58        41.33 o                         
 -11   1   8       1627.67       1518.06       156.70 o                         
  -9   1   8        992.44       1237.42       108.89 o                         
  -7   1   8       2592.02       2348.92       193.31 o                         
  -5   1   8       1062.88       1108.85        72.06 o                         
  -3   1   8       3902.70       3811.88       149.94 o                         
  -1   1   8       1405.22       1554.81       103.84 o                         
   1   1   8       1171.67       1032.23       127.14 o                         
 -12   2   8        152.69        155.52        78.55 o                         
 -10   2   8       2115.99       1939.39       158.48 o                         
  -8   2   8        764.07        659.68        67.44 o                         
  -6   2   8        804.00        707.97        60.48 o                         
  -4   2   8          5.75        -32.36        81.44 o                         
  -2   2   8        886.48        840.53        95.57 o                         
   0   2   8        130.88        129.45        85.67 o                         
 -13   3   8        651.83        605.58        48.01 o                         
 -11   3   8       2437.98       2470.40       175.82 o                         
  -9   3   8        846.37        792.81        74.19 o                         
  -7   3   8       3645.20       3903.54       203.79 o                         
  -5   3   8        418.59        363.27        38.37 o                         
  -3   3   8       3253.06       3132.65       208.50 o                         
  -1   3   8       1665.39       1410.46       137.61 o                         
 -12   4   8       3016.66       2911.30       200.78 o                         
 -10   4   8        736.95        730.07        72.62 o                         
  -8   4   8        627.01        537.32        61.56 o                         
  -6   4   8       2289.66       2322.89       164.34 o                         
  -4   4   8        154.83        222.88        37.13 o                         
  -2   4   8       4169.57       4160.89       240.51 o                         
   0   4   8          2.01        -25.24        79.81 o                         
 -11   5   8        413.41        555.61        56.13 o                         
  -9   5   8       3628.29       3423.61       201.86 o                         
  -7   5   8        100.68         67.09        62.85 o                         
  -5   5   8       2196.00       2130.68       167.69 o                         
  -3   5   8        606.90        495.68        59.54 o                         
  -1   5   8       2053.48       1921.79       161.35 o                         
 -10   6   8        417.35        409.69        51.10 o                         
  -8   6   8       1620.68       1754.63       138.86 o                         
  -6   6   8        492.35        531.40        58.34 o                         
  -4   6   8       2798.87       2759.25       188.60 o                         
  -9   7   8       1305.97       1368.83       111.74 o                         
  -7   7   8         83.49         10.25        67.19 o                         
  -5   7   8       5923.32       5699.31       262.25 o                         
  -3   7   8         34.00         35.56        79.52 o                         
  -8   8   8        447.95        526.89        61.63 o                         
  -6   8   8        150.00        119.05        78.79 o                         
  -4   8   8       1381.95       1523.32       152.23 o                         
  -9   1   9       2166.50       2327.90       234.05 o                         
  -7   1   9       1242.12       1194.77        88.86 o                         
  -5   1   9       1652.49       1712.46       193.66 o                         
  -8   2   9          0.07         56.63        67.00 o                         
  -6   2   9        108.30        169.06        91.03 o                         
                                                                                
